# Supplementary material for: Dasatinib overcomes glucocorticoid resistance in B-cell acute lymphoblastic leukemia
Source: Nat Commun. 2023 May 22;14:2935. doi: 10.1038/s41467-023-38456-y (PMC10203345; doi:10.1038/s41467-023-38456-y)
Supplement: Supplementary file 4 — Supplementary Data 1 [file 41467_2023_38456_MOESM4_ESM.xlsx]

## Sheet: Sheet1
© 2000-2020 QIAGEN. All rights reserved.	Supplementary Data 1. Ingenuity Pathway Analysis results
Canonical Pathways	Pre-Pro-B_Rep1	Pre-Pro-B_Rep2	Pre-Pro-B_Rep3	Pro-B_Rep1	Pro-B_Rep2	Pro-B_Rep3	Pre-B_Rep1	Pre-B_Rep2	Pre-B_Rep3	R2
B Cell Receptor Signaling	13.1194	11.066	9.26076	18.6658	15.2956	21.8289	32.0716	28.1441	31.4943	1
UVA-Induced MAPK Signaling	4.96774	4.94678	4.76769	6.8177	4.75048	7.30094	9.97054	8.70556	9.54297	0.9605
Ceramide Signaling	4.56126	4.88803	4.20997	5.84186	5.27017	6.47239	9.5034	7.42432		0.9576
Apelin Endothelial Signaling Pathway	4.19079	3.91466	3.49396	5.06979	5.44639	6.56377	8.92864	6.86295	8.73733	0.9487
T Cell Exhaustion Signaling Pathway	4.25791	4.04608	2.84435	4.69585	4.09721	6.0141	10.6492	10.1126	10.6263	0.9447
Regulation of IL-2 Expression in Activated and Anergic T Lymphocytes	4.85743	5.20558	4.51929	7.7495	7.31011	7.86048	13.1177	10.2775	13.8759	0.9419
SAPK/JNK Signaling	6.17877	6.20862	6.05689	7.71847	5.77804	8.14559	12.592	11.0417	11.558	0.9366
Role of NFAT in Regulation of the Immune Response	7.05491	7.65687	6.82658	9.83059	8.3951	9.18486	16.5119	14.4896	16.5984	0.9348
Thyroid Cancer Signaling	4.45177	3.84686	3.54559	4.74025	3.78006	5.97522	7.08302	6.01411	6.98106	0.9314
PI3K Signaling in B Lymphocytes	9.76948	9.19099	9.84426	12.9949	12.9738	12.2224	18.6131	17.8391	19.4325	0.9236
Molecular Mechanisms of Cancer	13.5864	12.3577	12.397	13.9233	14.8209	14.8509	22.0935	19.3922	20.6823	0.9215
TGF-β Signaling	3.28903	3.5892	2.7242	4.79385	4.48203	5.26793	7.69269	7.33882	6.31992	0.9212
PI3K/AKT Signaling	10.7914	12.0454	10.5303	14.7549	13.7332	16.7202	18.5461	18.4769	17.9673	0.92
NGF Signaling	10.2892	11.0888	9.91512	12.345	10.9785	13.821	16.4003	13.9431	14.7888	0.92
CD27 Signaling in Lymphocytes	4.57246	4.62653	4.5702	5.20539	4.57932	6.60102	9.9192	8.92803	8.57088	0.9192
Systemic Lupus Erythematosus In B Cell Signaling Pathway	5.36803	4.3446	3.62711	6.32068	7.07853	7.60547	13.7739	14.732	13.0109	0.9123
HGF Signaling	9.2022	8.83254	8.23809	9.41754	8.99722	12.6247	13.2837	12.5545	14.2966	0.9018
BMP signaling pathway	2.98424	2.52431	2.29878	3.23148	3.69196	3.41969	4.98678	4.30565	4.52406	0.9014
April Mediated Signaling	1.56984	1.47969	1.69737	1.85851	1.97963	3.11584	6.51974	4.24849	5.74654	0.8982
CD40 Signaling	4.15277	4.30112	4.83116	6.43703	5.30295	7.59439	9.5098	10.5419	9.17001	0.8978
Glucocorticoid Receptor Signaling	12.4984	12.3386	10.9565	14.0004	11.0152	14.7949	18.0662	16.4824	16.1731	0.8934
Pancreatic Adenocarcinoma Signaling	6.54683	6.64238	6.54462	9.77086	8.68689	10.6557	15.1881	10.4235	15.5489	0.8925
UVC-Induced MAPK Signaling	3.39917	2.95888	2.88126	2.97523	3.19375	3.64099	5.12207	4.64889	5.22009	0.8901
G⍺12/13 Signaling	4.79202	3.92595	3.59528	5.79963	5.87271	6.25425	7.16915	7.43855	7.13334	0.8856
RANK Signaling in Osteoclasts	5.90924	6.81055	6.53929	6.33381	6.86955	9.20125	12.7337	10.4711	12.7591	0.882
Telomerase Signaling	9.3901	8.97074	9.42414	11.3246	10.1625	12.9318	18.0324	12.6757	17.6299	0.88
AMPK Signaling	7.56049	7.61936	7.01927	8.43246	8.53321	10.2884	11.1836	9.36888	11.0974	0.8784
B Cell Activating Factor Signaling	1.72691	1.64966	1.88835	1.65992	1.81239	3.28644	6.58303	4.51598	5.85549	0.8778
PTEN Signaling	6.86482	6.65821	5.41117	7.14441	7.20893	8.62019	9.25025	8.94874	8.6968	0.877
T Cell Receptor Signaling	5.76269	6.73114	6.13324	9.36636	8.64311	8.65843	11.177	11.7579	11.4289	0.8753
Apoptosis Signaling	7.61702	6.63353	6.95305	9.90845	8.88358	8.69621	14.8565	12.2738	11.6962	0.8679
IL-15 Signaling	6.01233	6.3058	5.91431	6.88707	6.87737	7.24346	9.23464	7.78978	7.85224	0.8666
Cardiac adrenergic Signaling	1.16228	1.23594	1.05834	1.83759	1.74623	1.48267	2.83732	2.44461	3.3704	0.8659
Death Receptor Signaling	5.93136	6.34563	6.60514	7.40873	5.4503	7.49111	11.8264	9.90258	10.612	0.8628
TNFR2 Signaling	3.30089	2.54525	3.39059	4.35167	2.97576	4.36837	6.73286	8.00717	7.34216	0.8557
IL-4 Signaling	6.89916	7.3101	6.47472	8.48117	6.13496	8.08121	16.8716	11.7741	15.2171	0.8515
Fc Epsilon RI Signaling	4.34277	4.44184	4.01479	5.65756	6.18622	6.72379	7.13228	6.6233	7.88796	0.8476
Antigen Presentation Pathway	5.04791	3.20626	3.02732	4.96227	1.97963	4.80061	9.85726	9.58559	9.75033	0.844
Chronic Myeloid Leukemia Signaling	10.1662	10.8679	10.7363	14.1693	12.1093	16.0508	21.2196	14.192	20.6731	0.8421
Mouse Embryonic Stem Cell Pluripotency	6.03703	6.07293	4.63131	7.56091	5.67503	6.97562	8.30963	7.94662	7.97809	0.8381
Neurotrophin/TRK Signaling	5.84398	6.13961	5.25561	6.71029	6.73627	6.50162	7.76816	8.23219	7.62441	0.8311
PAK Signaling	5.09574	5.06848	4.46267	5.9984	6.32273	6.01612	8.52823	6.67706	7.09923	0.8259
D-myo-inositol-5-phosphate Metabolism	2.89995	3.1314	3.22047	5.02273	2.38555	5.5334	7.31385	5.23829	6.34273	0.8199
Prostate Cancer Signaling	9.69082	10.8995	11.288	11.6005	11.4792	12.9945	19.4651	14.032	18.6715	0.8188
Androgen Signaling	3.5654	3.4315	2.8574	3.77234	3.11448	3.50176	5.88387	4.34379	5.88839	0.8139
D-myo-inositol (1,4,5,6)-Tetrakisphosphate Biosynthesis	2.89197	3.0605	3.09108	5.02756	2.25789	5.71469	7.54026	5.03054	6.7805	0.812
D-myo-inositol (3,4,5,6)-tetrakisphosphate Biosynthesis	2.89197	3.0605	3.09108	5.02756	2.25789	5.71469	7.54026	5.03054	6.7805	0.812
Lymphotoxin Œ≤ Receptor Signaling	4.57246	5.18206	4.5702	5.79379	5.17709	6.60102	8.40512	8.17882	6.53777	0.8083
B Cell Development	0.442791	0.373194	0.289779	1.08128	0	0.808265	5.3539	4.80672	3.42922	0.8062
Reelin Signaling in Neurons	4.19269	4.71653	4.36003	5.1238	6.42314	7.23916	7.3304	8.04443	8.18108	0.8036
IL-3 Signaling	9.24139	9.68197	8.65426	9.72234	8.79322	11.3651	12.0883	12.4219	11.2644	0.8007
CNTF Signaling	7.29738	8.12152	6.17139	9.59892	8.58431	8.96014	10.7864	9.46634	10.2477	0.8004
PKCŒ∏ Signaling in T Lymphocytes	3.80393	5.07745	4.52878	5.47185	5.07367	4.61489	9.14486	9.68158	9.36598	0.7965
Induction of Apoptosis by HIV1	3.36809	3.46201	3.45638	4.4171	2.71683	4.97871	7.37289	5.95153	5.30897	0.7961
14-3-3-mediated Signaling	7.62157	5.30068	5.30648	6.14687	6.15086	7.07978	9.54999	8.81175	8.52161	0.792
FcɣRIIB Signaling in B Lymphocytes	1.67001	1.77473	1.52836	3.11803	2.08928	3.42108	3.25579	3.20248	3.50188	0.7905
PD-1, PD-L1 cancer immunotherapy pathway	5.62994	6.12821	6.46972	7.60331	4.91886	7.96371	9.7925	9.73796	8.9435	0.7901
Cardiac Hypertrophy Signaling (Enhanced)	2.00272	2.30446	1.7405	2.63248	3.2004	4.51058	4.2055	4.68779	4.38774	0.7898
ErbB Signaling	5.0598	5.91225	4.79968	5.48214	5.63028	6.47742	7.08663	8.19169	7.66447	0.7865
Myc Mediated Apoptosis Signaling	2.6554	2.65073	3.00171	3.57406	2.80742	3.32313	5.95259	5.40723	4.34063	0.7864
Melanoma Signaling	5.13174	5.16326	5.08075	5.78951	5.63711	5.42746	7.95058	6.04122	7.35857	0.7863
Small Cell Lung Cancer Signaling	4.672	4.88459	5.47989	5.40991	5.11018	8.09151	13.4193	7.88425	10.166	0.7861
Renal Cell Carcinoma Signaling	13.1073	11.4703	9.71979	12.9642	11.4102	12.5097	14.7649	15.3071	14.64	0.7858
CD28 Signaling in T Helper Cells	8.69815	10.5504	8.94677	8.98608	9.52878	9.64251	15.9257	16.1213	16.4509	0.7792
IL-7 Signaling Pathway	5.04361	4.39509	3.65195	3.98767	3.00845	5.64369	9.05161	7.28265	7.18909	0.779
JAK/Stat Signaling	10.9657	10.7795	10.3816	10.8227	9.29252	11.7931	13.2168	12.933	13.1042	0.7789
Non-Small Cell Lung Cancer Signaling	8.08959	7.22282	6.79115	7.85071	7.80465	8.25725	9.80388	8.14987	8.95225	0.7763
Nur77 Signaling in T Lymphocytes	1.74275	2.4667	2.43741	2.48236	2.06011	2.22374	6.08452	5.69012	5.18114	0.7714
3-phosphoinositide Degradation	3.51351	3.77737	3.57912	7.01477	3.00386	7.99575	8.7071	6.50275	8.48317	0.7679
GDNF Family Ligand-Receptor Interactions	6.36365	5.62318	5.25561	7.27274	6.15284	6.50162	7.76816	7.6165	7.06402	0.7662
Role of NFAT in Cardiac Hypertrophy	3.11617	3.32664	2.87932	3.86975	5.41895	5.88667	5.76764	6.26202	6.92752	0.7643
Superpathway of Inositol Phosphate Compounds	5.06471	4.9853	4.98951	8.21111	4.05866	8.25833	12.0893	7.64392	9.28148	0.7628
IL-17A Signaling in Airway Cells	5.12456	5.30284	4.83116	5.87002	5.88717	7.59439	6.95235	7.72668	7.24854	0.7607
Senescence Pathway	16.0753	15.8815	14.2771	17.4153	16.7758	23.3717	29.1076	18.189	28.7074	0.7601
TNFR1 Signaling	6.3535	5.76533	6.32048	7.09658	4.99997	6.67833	8.68977	8.14418	8.06602	0.7509
LPS-stimulated MAPK Signaling	7.44117	8.43305	8.68461	10.3553	8.95946	9.93744	11.1492	12.4532	11.0806	0.7505
ERK5 Signaling	6.54779	5.7403	4.83188	6.86481	8.63472	6.71062	9.43433	10.3807	9.87772	0.747
Antiproliferative Role of TOB in T Cell Signaling	1.9418	2.25837	2.0977	2.72498	2.45042	3.63573	4.5286	2.60268	4.47027	0.7377
Protein Kinase A Signaling	7.00167	6.31382	6.02624	11.1183	9.62944	10.315	10.6032	12.1035	11.7625	0.7356
Cdc42 Signaling	4.95017	3.76222	3.91452	5.39538	5.73784	5.79322	7.30682	9.17411	6.81622	0.7352
4-1BB Signaling in T Lymphocytes	2.42191	2.25424	2.03232	2.76357	2.17607	3.30553	3.88957	5.70081	4.35438	0.7305
HER-2 Signaling in Breast Cancer	3.08303	3.69028	3.42876	3.33071	2.95044	3.53043	7.60483	4.87145	6.51993	0.728
PDGF Signaling	8.94686	9.44602	8.53243	12.1163	8.96695	10.2641	11.9736	12.9906	11.9671	0.7222
GM-CSF Signaling	6.9322	8.44432	7.33525	10.516	9.7038	10.3162	11.4618	10.8401	10.464	0.7132
Endocannabinoid Cancer Inhibition Pathway	4.54218	4.8	4.88066	5.1952	6.0389	7.47913	7.64603	6.45017	6.90374	0.7073
Inhibition of Angiogenesis by TSP1	1.72304	0.921594	0.539593	1.23977	1.13973	2.4475	1.98874	2.73615	2.7821	0.7065
Erythropoietin Signaling	9.94729	8.42766	8.01015	8.46426	9.3048	8.81445	10.9323	10.9192	11.4649	0.7026
Rac Signaling	10.1115	9.74668	9.14362	10.9371	11.9316	11.196	14.2918	13.6759	11.5477	0.7012
Upstream regulators (molecules and drugs)	Pre-Pro-B_Rep1	Pre-Pro-B_Rep2	Pre-Pro-B_Rep3	Pro-B_Rep1	Pro-B_Rep2	Pro-B_Rep3	Pre-B_Rep1	Pre-B_Rep2	Pre-B_Rep3	R2
BCR (complex)	2.51671	1.91718	1.93043	1.74131	3.62196	3.27203	8.45234	10.4239	8.50316	1
CD40LG	11.2499	8.66112	8.78284	8.25342	9.15797	12.356	19.9849	21.4313	20.4746	0.9502
4-hydroxytamoxifen	2.57238	2.42673	2.38063	2.71337	2.81004	2.89141	4.88011	6.64838	4.59899	0.938
vitamin K3	1.81607	1.63804	1.84956	1.65701	1.90466	1.69982	2.73962	3.40446	2.5736	0.9326
FLT3	1.51739	1.80128	1.68693	1.82523	2.52467	2.09865	3.64739	3.62031	3.14329	0.9177
mir-17	5.69754	4.61077	5.74406	5.60246	5.82361	5.79941	10.9611	10.1808	10.8976	0.9126
mir-148	1.78068	2.0287	1.76725	2.57025	3.49298	2.65324	4.11733	5.54531	4.55806	0.8944
DIABLO	1.79626	1.94043	2.07049	1.95226	1.81389	1.73136	3.0974	3.33278	3.30833	0.8907
EIF2AK2	1.9962	1.6975	2.37743	3.19213	2.55993	3.90527	5.52909	6.74908	5.63424	0.89
Ige	2.06129	1.8866	1.86334	4.64166	3.68765	4.3021	7.8439	9.27326	7.93705	0.8876
SRSF3	2.33734	1.31576	2.04639	1.89707	2.14014	1.62192	3.91909	4.02194	4.23513	0.8868
GnRH-A	2.67606	2.1401	1.87745	2.1745	1.81343	2.13205	3.81663	4.67484	3.67184	0.8859
mir-25	3.70545	2.97403	3.89058	3.56365	3.65729	3.51328	5.38659	5.29515	5.23053	0.8849
IRF4	4.39872	4.41114	4.93318	4.81762	5.7056	5.5782	8.07328	7.49922	8.32766	0.8847
mir-155	3.4942	3.26813	2.63925	3.98715	4.81716	3.4666	5.55608	7.47603	6.24257	0.8836
PPP1R1B	1.70572	1.37665	2.08387	1.91942	2.31274	2.17725	3.50268	4.86	3.05365	0.878
ibrutinib	2.82421	1.98044	2.19383	1.52175	2.66205	1.64699	5.21387	4.74248	4.8318	0.8738
NLRX1	2.77487	2.37778	1.60403	2.81886	2.587	3.43832	4.34393	5.64732	4.44116	0.8713
SATB1	4.53409	4.28676	3.31275	8.4486	7.47276	9.20646	13.924	16.1428	14.9503	0.8709
GAST	6.19343	6.54934	6.78516	6.62031	7.54248	7.35471	8.4561	12.289	10.8976	0.8629
triamcinolone acetonide	4.31017	2.57198	2.19203	4.10363	4.06956	4.62099	6.37026	7.3457	6.91603	0.8612
IL3	17.1184	17.9758	16.1598	16.8935	19.6298	16.1536	21.5449	28.5248	22.9349	0.852
Pkg	2.07215	1.77991	1.4731	2.33851	2.99492	3.14746	3.60589	5.3466	3.97432	0.85
topotecan	6.39247	4.34995	4.9726	6.03916	6.83701	7.19446	8.20816	9.81117	8.70987	0.8443
miR-17-5p (and other miRNAs w/seed AAAGUGC)	6.0831	4.19604	4.24891	6.34649	6.40924	5.73329	8.74187	9.00127	9.08422	0.8434
TOP2A	1.44535	1.53817	1.62137	1.54576	2.0396	1.40335	2.21622	3.09633	2.34228	0.8397
XRN2	1.44535	1.53817	1.62137	1.54576	2.0396	1.40335	2.21622	3.09633	2.34228	0.8397
miR-291a-3p (and other miRNAs w/seed AAGUGCU)	7.5526	6.47281	6.77714	7.58438	7.89479	7.60586	8.33023	10.1645	8.95899	0.8244
FADD	3.39045	3.2978	2.4403	2.99548	2.80211	3.82008	6.20168	5.44531	4.88617	0.8173
TCR	15.492	15.6833	16.2308	18.0197	13.716	20.3063	25.0109	26.9322	27.8443	0.8161
MKNK1	3.55933	3.54838	2.76234	3.25751	4.24669	3.93504	4.29633	6.35533	5.18259	0.8117
ETV6-RUNX1	12.9069	8.36068	8.73953	13.6387	9.84327	17.9615	20.0896	27.4016	21.6895	0.8044
NRG1	2.479	2.26719	2.84862	3.32984	4.67623	3.19207	5.72285	5.38818	5.43284	0.8003
mir-15	2.73645	2.15778	1.86922	2.90019	3.2639	2.18248	3.61549	4.6976	3.84271	0.7975
IL4	9.09524	7.05368	6.18052	10.0381	11.4799	12.5439	13.5132	17.2936	14.8363	0.7962
LCK	3.82813	2.82055	2.8905	2.86128	2.52217	2.79319	8.38913	6.24954	7.03061	0.7911
F2	3.75873	2.88059	3.32307	3.38306	5.02585	3.90463	4.78694	5.75128	5.7871	0.7819
fludarabine	1.95265	2.22464	1.97607	2.77321	2.55643	2.29842	2.95863	4.26973	3.3375	0.7693
methyl methanesulfonate	4.95314	3.27579	2.26058	3.31123	3.32452	4.12973	5.43596	7.1108	5.45901	0.7686
BAX	2.93597	2.55054	2.92138	2.58371	3.33618	2.72891	5.51908	4.17464	4.56158	0.7678
CD3	35.7506	36.271	35.8523	36.7649	32.8131	38.0019	41.7265	43.7994	41.1459	0.7676
caffeic acid phenethyl ester	3.74581	3.76999	3.33163	3.47897	2.73568	4.10551	6.80415	5.74913	7.00913	0.7644
CD28	11.541	10.8319	12.6006	14.7755	11.9208	13.229	16.1773	21.6444	16.6253	0.7598
CDK19	4.36666	2.29226	2.76095	4.39992	4.60525	5.64869	6.59324	9.09269	5.7926	0.7595
(-)-gossypol	2.01064	2.13599	2.24824	2.14623	2.81116	1.95385	2.77041	3.87066	2.92798	0.7576
2-deoxyglucose	2.53079	2.312	2.35768	1.7251	2.67379	1.71422	2.95611	4.93606	3.55327	0.7536
Il3	1.99395	2.78597	2.87531	3.19545	3.86992	3.84602	4.01726	6.19139	4.75694	0.747
CASP3	2.61215	1.94654	2.1859	2.44508	1.80449	2.98601	4.94466	3.85621	4.73953	0.74
ILK	1.66337	1.61107	1.86721	2.39718	2.80655	2.66432	3.25857	3.33656	3.75895	0.7392
CP-55940	3.85253	2.70418	2.54236	3.23433	4.80455	3.64268	5.20675	5.59717	4.51312	0.7356
DYSF	5.53113	4.00295	2.95636	4.48673	6.07447	4.27915	5.71221	8.62394	7.71201	0.7313
AKT1	2.12922	1.70732	2.07322	1.76712	3.63344	2.04854	3.36657	3.8185	3.63492	0.7253
RNA polymerase II	3.20033	1.90241	1.90974	2.86985	3.6187	3.54009	4.54647	5.07603	3.63464	0.7211
thapsigargin	6.41358	4.46286	3.93992	6.13453	4.98856	7.52931	7.58607	10.0213	8.50845	0.7165
RBM5	3.16571	4.15237	3.51641	4.19367	3.20639	5.68427	6.44518	6.87537	5.82814	0.7124
cisplatin	5.91411	4.15298	3.3871	6.34381	6.92879	6.66381	7.36291	9.50099	8.50914	0.709
trichostatin A	12.6069	11.5506	13.5292	14.1213	14.715	12.6255	14.8118	17.0462	16.2318	0.7087
GFI1	6.26647	5.5034	4.60912	8.46564	7.74476	8.5792	9.87399	14.2919	9.16529	0.7083
CD24	8.19936	8.3291	7.26786	10.0632	8.4589	10.8982	12.8638	12.0287	12.5729	0.707
FOXO1	3.67777	3.7181	2.52969	5.01885	3.62989	6.5455	8.70096	7.35177	8.71422	0.7056
NR3C1	13.9393	11.2729	10.7515	15.8367	16.5578	16.1803	15.3818	20.2508	14.1009	0.3532
Bold font indicates pathways plotted in Figure 1B-C
