# Supplementary material for: Dasatinib overcomes glucocorticoid resistance in B-cell acute lymphoblastic leukemia
Source: Nat Commun. 2023 May 22;14:2935. doi: 10.1038/s41467-023-38456-y (PMC10203345; doi:10.1038/s41467-023-38456-y)
Supplement: Supplementary file 5 — Supplementary Data 2 [file 41467_2023_38456_MOESM5_ESM.xlsx]

## Sheet: REH GCR
Supplementary Data 2. Differential expressed genes in REH GCR dex vs veh
ensembl_gene_id	hgnc_symbol	baseMean	log2FoldChange	pvalue	padj
ENSG00000235655	H3P6	57.5871	23.6839	0.000137098	0.000985369
ENSG00000170369	CST2	331.648	12.7463	4.55847e-16	7.21987e-15
ENSG00000122223	CD244	1863.63	12.2873	7.57346e-79	7.59228e-77
ENSG00000106128	GHRHR	109.242	12.2691	2.28181e-05	0.000178661
ENSG00000010327	STAB1	1132.42	11.3319	3.63651e-70	3.07648e-68
ENSG00000166292	TMEM100	239.516	10.6329	1.60375e-20	3.12515e-19
ENSG00000157483	MYO1E	226.645	10.5783	3.06528e-20	5.91336e-19
ENSG00000189058	APOD	40.1773	9.16849	1.98932e-08	2.05606e-07
ENSG00000211648	IGLV1-47	21.6299	9.03925	3.0225e-07	2.83194e-06
ENSG00000123836	PFKFB2	48.92	8.55049	3.742e-15	5.6828e-14
ENSG00000211934	IGHV1-2	13.2615	7.96431	4.79164e-05	0.000363841
ENSG00000112299	VNN1	13.1694	7.80839	4.57987e-05	0.000348524
ENSG00000178342	KCNG2	36.2881	7.70146	3.12593e-12	4.1164e-11
ENSG00000263961	RHEX	296.604	7.68073	2.31853e-14	3.40189e-13
ENSG00000188269	OR7A5	382.38	7.5182	1.40523e-64	1.03266e-62
ENSG00000042832	TG	177.481	7.39562	2.81717e-27	7.33606e-26
ENSG00000163357	DCST1	23.0121	7.30255	6.16311e-10	7.03203e-09
ENSG00000096088	PGC	66.9355	6.83506	3.46971e-13	4.79483e-12
ENSG00000152463	OLAH	351.021	6.79975	2.4381e-111	4.4047e-109
ENSG00000226015	CCT8P1	117.905	6.59508	4.64141e-31	1.41718e-29
ENSG00000174944	P2RY14	328.14	6.42167	3.96733e-10	4.56573e-09
ENSG00000104267	CA2	4484.46	6.17224	0	0
ENSG00000186827	TNFRSF4	37.2817	6.15386	3.17836e-16	5.09448e-15
ENSG00000163331	DAPL1	42.415	6.11657	2.17725e-11	2.69522e-10
ENSG00000156414	TDRD9	25.3438	6.00323	0.00219988	0.0133354
ENSG00000248302	BNIP3P41	149.897	5.66426	3.81504e-17	6.39268e-16
ENSG00000188305	PEAK3	75.576	5.56282	5.63514e-28	1.49912e-26
ENSG00000153157	SYCP2L	281.67	5.52459	5.33755e-22	1.11395e-20
ENSG00000109906	ZBTB16	208.661	5.43359	5.16947e-39	2.04224e-37
ENSG00000184925	LCN12	215.281	5.42529	1.25607e-67	9.9018e-66
ENSG00000101439	CST3	1321.7	5.3849	7.3689e-225	3.9937e-222
ENSG00000148180	GSN	9033.67	5.38282	0	0
ENSG00000161835	GRASP	348.681	5.22289	1.21487e-68	9.79975e-67
ENSG00000071242	RPS6KA2	1962.68	5.21829	5.4033e-259	4.2595e-256
ENSG00000156298	TSPAN7	2409.47	5.20675	0	0
ENSG00000107551	RASSF4	3895.91	5.135	2.7611e-155	7.9811e-153
ENSG00000131781	FMO5	308.186	5.11147	5.2398e-47	2.58164e-45
ENSG00000186088	GSAP	160.607	4.99234	9.62051e-34	3.17203e-32
ENSG00000074211	PPP2R2C	39.1324	4.78023	1.78089e-08	1.84835e-07
ENSG00000091136	LAMB1	581.719	4.65568	7.12716e-25	1.70491e-23
ENSG00000110721	CHKA	4000.86	4.54478	8.9749e-84	9.91412e-82
ENSG00000101180	HRH3	9.03083	4.44981	0.0021403	0.0130015
ENSG00000157322	CLEC18A	267.216	4.36078	5.23469e-40	2.13111e-38
ENSG00000127530	OR7C1	248.081	4.28353	3.94726e-36	1.42323e-34
ENSG00000140470	ADAMTS17	557.125	4.26807	4.91165e-12	6.34272e-11
ENSG00000162738	VANGL2	3453.37	4.25932	0	0
ENSG00000091409	ITGA6	1612.33	4.07133	5.59392e-75	5.18799e-73
ENSG00000005249	PRKAR2B	584.686	4.02831	2.8774e-82	3.04285e-80
ENSG00000007171	NOS2	51.2645	3.90819	3.99685e-13	5.5145e-12
ENSG00000136720	HS6ST1	3877.1	3.89368	1.5308e-228	8.8496e-226
ENSG00000104522	TSTA3	3327.18	3.88695	9.3042e-233	5.763e-230
ENSG00000123933	MXD4	4707.9	3.84908	8.0204e-233	5.1518e-230
ENSG00000164938	TP53INP1	7538.3	3.83833	5.6389e-220	2.9635e-217
ENSG00000137225	CAPN11	220.336	3.82029	7.10379e-27	1.8252e-25
ENSG00000083454	P2RX5	4060.36	3.77551	3.96934e-98	5.73669e-96
ENSG00000105246	EBI3	24.074	3.71447	2.94736e-05	0.000228707
ENSG00000184205	TSPYL2	4774.46	3.6604	2.32735e-96	3.28156e-94
ENSG00000138131	LOXL4	173.183	3.62678	6.17363e-30	1.81473e-28
ENSG00000147408	CSGALNACT1	612.151	3.58008	1.03788e-34	3.53635e-33
ENSG00000127533	F2RL3	1259.39	3.55224	2.18281e-25	5.33942e-24
ENSG00000163947	ARHGEF3	42.3996	3.54272	2.92285e-10	3.38391e-09
ENSG00000172183	ISG20	1167.26	3.5353	8.45493e-54	4.98755e-52
ENSG00000165810	BTNL9	1612.84	3.49708	2.10898e-17	3.5894e-16
ENSG00000157470	FAM81A	72.994	3.46758	4.99817e-13	6.85243e-12
ENSG00000096060	FKBP5	17631.4	3.4469	6.8887e-137	1.5516e-134
ENSG00000129657	SEC14L1	4965.87	3.42721	1.5314e-106	2.5295e-104
ENSG00000105928	GSDME	69.001	3.3251	1.14066e-06	1.01761e-05
ENSG00000239282	CASTOR1	876.705	3.27684	3.1187e-31	9.60705e-30
ENSG00000189409	MMP23B	33.3008	3.23025	0.000307371	0.00211286
ENSG00000168890	TMEM150A	136.067	3.18535	3.31344e-14	4.81282e-13
ENSG00000159733	ZFYVE28	214.05	3.1626	2.33228e-05	0.000182448
ENSG00000266820	KPNA2P3	704.359	3.1441	2.77178e-25	6.74207e-24
ENSG00000145685	LHFPL2	734.556	3.13995	3.05435e-70	2.59665e-68
ENSG00000038532	CLEC16A	4467.58	3.13161	6.1973e-112	1.1314e-109
ENSG00000179604	CDC42EP4	679.003	3.11233	1.25615e-70	1.08385e-68
ENSG00000143119	CD53	11614.9	3.09458	1.0589e-287	1.0202e-284
ENSG00000186642	PDE2A	168.451	3.0661	1.47508e-05	0.000117891
ENSG00000124557	BTN1A1	43.194	3.00519	4.1023e-05	0.000313558
ENSG00000111110	PPM1H	2359.56	2.98964	1.41682e-43	6.34934e-42
ENSG00000263647	BPTFP1	426.317	2.98246	4.32741e-22	9.086e-21
ENSG00000167323	STIM1	1662.53	2.97462	2.93259e-40	1.20807e-38
ENSG00000130598	TNNI2	33.4901	2.88046	0.00159152	0.00986479
ENSG00000184178	SCFD2	1324.15	2.83268	4.47195e-33	1.44427e-31
ENSG00000122786	CALD1	692.89	2.82365	4.6406e-37	1.72708e-35
ENSG00000134243	SORT1	4928.19	2.78759	7.96155e-39	3.12392e-37
ENSG00000137571	SLCO5A1	164.521	2.78499	3.52491e-16	5.63433e-15
ENSG00000015413	DPEP1	4393.16	2.75722	1.17311e-54	7.0399e-53
ENSG00000120833	SOCS2	7596.94	2.75211	4.13858e-75	3.90083e-73
ENSG00000153531	ADPRHL1	965.222	2.68812	5.45283e-48	2.82294e-46
ENSG00000057657	PRDM1	98.5596	2.68726	0.000398227	0.00269995
ENSG00000145545	SRD5A1	3051.5	2.65919	4.5972e-107	7.6662e-105
ENSG00000160285	LSS	9824.05	2.64765	2.1705e-173	7.2391e-171
ENSG00000171840	NINJ2	115.667	2.64389	3.88602e-09	4.19647e-08
ENSG00000060138	YBX3	11282.8	2.63164	1.27226e-75	1.21905e-73
ENSG00000101445	PPP1R16B	4582.9	2.62116	3.52872e-51	1.949e-49
ENSG00000130222	GADD45G	142.608	2.58807	8.51885e-10	9.60614e-09
ENSG00000163171	CDC42EP3	400.188	2.58215	7.01319e-23	1.54352e-21
ENSG00000100276	RASL10A	67.4167	2.57388	0.000525093	0.00351745
ENSG00000188191	PRKAR1B	532.614	2.56966	8.06127e-21	1.59597e-19
ENSG00000109501	WFS1	1860.63	2.56722	4.72729e-39	1.87181e-37
ENSG00000182704	TSKU	737.282	2.54215	1.85204e-33	6.02627e-32
ENSG00000131042	LILRB2	39.644	2.5184	0.00131131	0.00828491
ENSG00000141556	TBCD	9863.17	2.51403	2.3852e-191	1.0342e-188
ENSG00000160401	CFAP157	59.6599	2.51305	0.00092321	0.00596544
ENSG00000149260	CAPN5	779.182	2.5118	9.39713e-36	3.33964e-34
ENSG00000107485	GATA3	458.435	2.49397	8.89182e-17	1.46728e-15
ENSG00000099785	MARCHF2	535.463	2.48325	7.96405e-22	1.64039e-20
ENSG00000223551	TMSB4XP4	137.751	2.4041	7.47104e-08	7.37032e-07
ENSG00000275342	PRAG1	1197.65	2.38385	3.43856e-45	1.59026e-43
ENSG00000185340	GAS2L1	147.73	2.30086	1.05252e-07	1.02492e-06
ENSG00000128185	DGCR6L	2077.56	2.28754	6.21689e-26	1.54469e-24
ENSG00000184164	CRELD2	1506.84	2.2153	6.41363e-33	2.05604e-31
ENSG00000233276	GPX1	2831.34	2.17217	3.18128e-12	4.18294e-11
ENSG00000101665	SMAD7	810.876	2.17019	6.53637e-18	1.15204e-16
ENSG00000161091	MFSD12	1588.53	2.16951	1.86854e-26	4.71705e-25
ENSG00000133835	HSD17B4	5233.8	2.15088	1.02451e-20	2.0168e-19
ENSG00000251705	RNA5-8SP6	1625.41	2.14061	1.40193e-12	1.87895e-11
ENSG00000168675	LDLRAD4	4296.41	2.10793	1.17075e-29	3.37281e-28
ENSG00000052802	MSMO1	1582.67	2.10353	2.08929e-29	5.92068e-28
ENSG00000119242	CCDC92	380.004	2.09642	1.53657e-05	0.000122692
ENSG00000140941	MAP1LC3B	5410.97	2.09527	8.98878e-36	3.20107e-34
ENSG00000179218	CALR	16830.4	2.06314	3.04407e-36	1.10678e-34
ENSG00000092421	SEMA6A	2146.46	2.04473	2.43637e-30	7.28516e-29
ENSG00000013288	MAN2B2	1867.05	2.04431	8.44416e-32	2.63394e-30
ENSG00000061656	SPAG4	290.102	2.01608	0.000248331	0.00172548
ENSG00000142188	TMEM50B	908.828	2.01157	1.84263e-21	3.74638e-20
ENSG00000105662	CRTC1	1458.6	2.00506	2.85708e-30	8.51381e-29
ENSG00000153283	CD96	105.133	1.99816	0.00137792	0.00865136
ENSG00000148468	FAM171A1	1671.78	1.99098	1.49803e-16	2.43947e-15
ENSG00000127527	EPS15L1	2746.88	1.97462	2.52693e-20	4.90208e-19
ENSG00000256235	SMIM3	3692.83	1.96244	5.61183e-22	1.16838e-20
ENSG00000074416	MGLL	234.035	1.93403	0.000845219	0.00550042
ENSG00000179094	PER1	3629.78	1.93238	3.27683e-20	6.31445e-19
ENSG00000149798	CDC42EP2	358.524	1.92349	9.84508e-05	0.000723795
ENSG00000164733	CTSB	4390.23	1.90953	4.79045e-27	1.23816e-25
ENSG00000116525	TRIM62	919.828	1.9088	2.36977e-19	4.42399e-18
ENSG00000145703	IQGAP2	1483.44	1.90522	1.43083e-15	2.20969e-14
ENSG00000185339	TCN2	127.795	1.89774	0.00754594	0.0417046
ENSG00000125753	VASP	3070.07	1.87305	2.64241e-23	5.92083e-22
ENSG00000109736	MFSD10	3388.11	1.86931	8.97226e-13	1.21472e-11
ENSG00000099992	TBC1D10A	1006.65	1.86681	1.40877e-12	1.88666e-11
ENSG00000196778	OR52K1	130.127	1.85738	0.00657397	0.0367901
ENSG00000151502	VPS26B	2696.26	1.85608	1.57488e-47	8.0097e-46
ENSG00000225190	PLEKHM1	2026.28	1.84654	6.49331e-28	1.72192e-26
ENSG00000140931	CMTM3	4780.7	1.83696	1.36581e-27	3.58897e-26
ENSG00000186111	PIP5K1C	2689.6	1.83533	4.31266e-27	1.118e-25
ENSG00000006756	ARSD	1000.99	1.83158	3.94428e-11	4.81052e-10
ENSG00000156042	CFAP70	224.331	1.82615	0.00322931	0.0190561
ENSG00000100994	PYGB	2727.2	1.82451	3.13748e-30	9.30143e-29
ENSG00000172943	PHF8	4619.77	1.78853	7.13756e-14	1.01464e-12
ENSG00000101474	APMAP	2416.23	1.77349	2.6856e-27	7.01452e-26
ENSG00000072858	SIDT1	460.177	1.7716	4.21595e-07	3.89543e-06
ENSG00000106948	AKNA	8113.2	1.75993	2.02347e-24	4.78108e-23
ENSG00000153094	BCL2L11	1819.18	1.74846	6.14084e-07	5.60529e-06
ENSG00000149577	SIDT2	1359.01	1.74123	6.66616e-11	8.01187e-10
ENSG00000176749	CDK5R1	283.112	1.71407	0.00139215	0.00870995
ENSG00000067082	KLF6	6201.04	1.68599	3.80824e-16	6.05929e-15
ENSG00000104081	BMF	2104.69	1.64139	1.64923e-06	1.44604e-05
ENSG00000087266	SH3BP2	2442	1.63582	8.48978e-05	0.000627347
ENSG00000044574	HSPA5	12365.8	1.63082	6.39316e-11	7.69442e-10
ENSG00000185418	TARS3	479.225	1.59738	0.000268734	0.00186054
ENSG00000155966	AFF2	1847.16	1.59013	0.00205104	0.0124767
ENSG00000115129	TP53I3	382.045	1.58779	0.00247128	0.0148405
ENSG00000145362	ANK2	750.617	1.5823	0.0028113	0.0167432
ENSG00000076706	MCAM	6299.29	1.57789	7.76866e-05	0.000576516
ENSG00000152953	STK32B	2557.71	1.57696	2.62043e-14	3.82866e-13
ENSG00000136830	NIBAN2	820.345	1.53697	7.22383e-06	5.99153e-05
ENSG00000111859	NEDD9	555.205	1.53191	0.0033794	0.0198674
ENSG00000100100	PIK3IP1	837.164	1.52339	1.83073e-05	0.000144781
ENSG00000189319	FAM53B	3299.04	1.51152	1.02302e-09	1.14614e-08
ENSG00000163754	GYG1	1259.98	1.50855	2.22713e-06	1.93125e-05
ENSG00000149809	TM7SF2	1341.56	1.49827	5.00822e-06	4.22459e-05
ENSG00000167114	SLC27A4	1112.78	1.45889	1.00797e-05	8.23422e-05
ENSG00000100241	SBF1	18552.2	1.45323	1.5588e-05	0.000124238
ENSG00000104324	CPQ	206.966	1.4447	0.00893221	0.0487296
ENSG00000112561	TFEB	2061.24	1.4342	0.00128495	0.00814245
ENSG00000071051	NCK2	1541.46	1.41652	2.52657e-06	2.18001e-05
ENSG00000113369	ARRDC3	3078.18	1.39958	0.000672554	0.00443334
ENSG00000155760	FZD7	325.995	1.39626	0.00673757	0.0375602
ENSG00000185432	METTL7A	970.078	1.39532	0.00365452	0.0213742
ENSG00000152580	IGSF10	12427.1	1.38744	5.19034e-05	0.000392912
ENSG00000178980	SELENOW	1249.61	1.37579	0.00325351	0.0191924
ENSG00000100280	AP1B1	10025.7	1.2984	0.000463124	0.00311921
ENSG00000186716	BCR	10236.6	1.20159	0.00876654	0.0479011
ENSG00000095002	MSH2	4640.84	-1.15579	0.00841568	0.0461147
ENSG00000184937	WT1	643.155	-1.31069	0.00728333	0.0403691
ENSG00000159147	DONSON	1131.98	-1.35089	0.000245501	0.00170787
ENSG00000175087	PDIK1L	988.558	-1.35387	0.00302798	0.0179597
ENSG00000167670	CHAF1A	5955.61	-1.35581	0.000688644	0.00453251
ENSG00000100968	NFATC4	6038.22	-1.36796	0.00919554	0.0499932
ENSG00000138795	LEF1	20351.2	-1.37046	7.39501e-09	7.85375e-08
ENSG00000120539	MASTL	2015.54	-1.37163	5.11507e-05	0.000387451
ENSG00000111669	TPI1	21574.1	-1.38096	0.000101044	0.000740976
ENSG00000161996	WDR90	5523.66	-1.41198	0.00506546	0.0288981
ENSG00000071794	HLTF	4366.09	-1.41277	0.000196966	0.00138748
ENSG00000197256	KANK2	2023.18	-1.41812	0.000136542	0.000981778
ENSG00000077514	POLD3	2224.61	-1.43074	3.64621e-06	3.1059e-05
ENSG00000129474	AJUBA	662.887	-1.4356	0.00249452	0.0149749
ENSG00000149636	DSN1	2221.38	-1.44083	1.03916e-08	1.09424e-07
ENSG00000151849	CENPJ	2608.63	-1.44194	5.55883e-06	4.65959e-05
ENSG00000198554	WDHD1	2816.39	-1.44559	2.0914e-05	0.000164197
ENSG00000188177	ZC3H6	547.004	-1.49178	0.00587033	0.0331086
ENSG00000198624	CCDC69	2017.8	-1.52043	9.50248e-06	7.77732e-05
ENSG00000141506	PIK3R5	791.585	-1.52745	0.000468021	0.00314974
ENSG00000175322	ZNF519	1154.2	-1.52891	1.05195e-05	8.57331e-05
ENSG00000188610	FAM72B	1259.55	-1.53176	2.45146e-05	0.000191426
ENSG00000100479	POLE2	750.782	-1.53245	0.000206054	0.00144739
ENSG00000166801	FAM111A	8790.26	-1.54294	4.66544e-15	7.04201e-14
ENSG00000134986	NREP	11539.8	-1.5435	3.11852e-10	3.60804e-09
ENSG00000162614	NEXN	869.619	-1.5515	0.00027272	0.00188588
ENSG00000144136	SLC20A1	3387.23	-1.55337	2.15797e-10	2.51855e-09
ENSG00000153048	CARHSP1	5574.46	-1.55805	4.26422e-07	3.93583e-06
ENSG00000187741	FANCA	4195.81	-1.56986	2.64911e-06	2.28234e-05
ENSG00000221829	FANCG	2905.24	-1.58798	1.23494e-06	1.09665e-05
ENSG00000159403	C1R	470.052	-1.59035	5.74285e-05	0.000432097
ENSG00000013583	HEBP1	816.594	-1.60503	1.23877e-07	1.19821e-06
ENSG00000065328	MCM10	3614.02	-1.61018	1.94116e-05	0.000153025
ENSG00000204410	MSH5	1504.41	-1.62242	2.65984e-06	2.28931e-05
ENSG00000069493	CLEC2D	1754.46	-1.62466	2.81728e-09	3.07877e-08
ENSG00000171241	SHCBP1	2505.27	-1.63279	2.68975e-15	4.10276e-14
ENSG00000101911	PRPS2	902.314	-1.63373	5.61632e-07	5.15364e-06
ENSG00000100629	CEP128	954.981	-1.6338	1.23724e-07	1.1974e-06
ENSG00000077097	TOP2B	78069.3	-1.63642	9.14456e-24	2.10337e-22
ENSG00000135679	MDM2	16214.7	-1.64735	1.28139e-05	0.000103171
ENSG00000076382	SPAG5	6652.44	-1.64876	3.55798e-09	3.85663e-08
ENSG00000038210	PI4K2B	1865.1	-1.65377	1.70037e-07	1.62925e-06
ENSG00000196081	ZNF724	371.807	-1.66171	0.000215022	0.00150489
ENSG00000175305	CCNE2	1139.65	-1.6619	1.1633e-06	1.03622e-05
ENSG00000185650	ZFP36L1	7265.95	-1.66569	1.66545e-21	3.39013e-20
ENSG00000125319	HROB	901.353	-1.67755	5.15671e-09	5.52737e-08
ENSG00000164611	PTTG1	3737.32	-1.67955	2.19438e-21	4.44592e-20
ENSG00000105486	LIG1	5484.06	-1.69518	1.87686e-05	0.000148158
ENSG00000164045	CDC25A	1216.84	-1.69633	4.71714e-07	4.33772e-06
ENSG00000267534	S1PR2	264.763	-1.70634	0.000122939	0.000889126
ENSG00000155858	LSM11	693.933	-1.72225	8.19739e-09	8.68994e-08
ENSG00000213402	PTPRCAP	1724.5	-1.72522	1.20195e-05	9.73178e-05
ENSG00000162062	TEDC2	1185.33	-1.72534	1.30464e-06	1.15677e-05
ENSG00000156381	ANKRD9	750.563	-1.73178	2.4438e-05	0.000190913
ENSG00000172575	RASGRP1	957.292	-1.73504	4.09248e-12	5.32852e-11
ENSG00000181104	F2R	619.388	-1.73659	7.77636e-07	7.05732e-06
ENSG00000040608	RTN4R	647.233	-1.74641	7.89912e-05	0.000585447
ENSG00000093009	CDC45	3119.18	-1.75425	2.08171e-13	2.8952e-12
ENSG00000172840	PDP2	1319.38	-1.76326	8.11701e-07	7.33576e-06
ENSG00000228716	DHFR	11677.8	-1.76612	1.94033e-14	2.8615e-13
ENSG00000138346	DNA2	1399.01	-1.7664	5.86545e-12	7.53515e-11
ENSG00000121152	NCAPH	3500.7	-1.77213	6.1952e-15	9.28638e-14
ENSG00000077152	UBE2T	1562.28	-1.77607	4.89348e-15	7.36698e-14
ENSG00000109881	CCDC34	1038.2	-1.78001	2.03944e-12	2.71034e-11
ENSG00000132646	PCNA	11214	-1.78351	8.05292e-19	1.45937e-17
ENSG00000131153	GINS2	1811.6	-1.79421	1.10094e-12	1.48358e-11
ENSG00000153944	MSI2	15303.9	-1.80022	2.25369e-10	2.62496e-09
ENSG00000169418	NPR1	568.197	-1.80138	7.43945e-08	7.34752e-07
ENSG00000148019	CEP78	2649.62	-1.81527	4.48475e-10	5.15092e-09
ENSG00000163918	RFC4	2470.66	-1.81542	1.28266e-23	2.927e-22
ENSG00000160051	IQCC	514.937	-1.82639	2.02264e-09	2.23147e-08
ENSG00000168078	PBK	1334.05	-1.84113	4.21685e-09	4.54241e-08
ENSG00000170312	CDK1	3744.43	-1.84114	4.0773e-24	9.54286e-23
ENSG00000167549	CORO6	3548.66	-1.85784	7.41714e-10	8.41305e-09
ENSG00000091972	CD200	860.226	-1.86069	2.92021e-12	3.85721e-11
ENSG00000177606	JUN	2802.95	-1.86596	9.67142e-11	1.14963e-09
ENSG00000241697	TMEFF1	280.644	-1.87426	0.00574709	0.0324981
ENSG00000168496	FEN1	5926.67	-1.88047	1.14995e-35	4.07845e-34
ENSG00000184445	KNTC1	9392.24	-1.89473	4.66413e-09	5.01178e-08
ENSG00000196150	ZNF250	739.242	-1.90374	5.88526e-10	6.72385e-09
ENSG00000162522	KIAA1522	662.752	-1.90387	5.15793e-08	5.17674e-07
ENSG00000075303	SLC25A40	1462.91	-1.90826	1.85197e-08	1.91983e-07
ENSG00000166508	MCM7	25330.4	-1.90956	1.20656e-52	6.79396e-51
ENSG00000184702	SEPTIN5	1506.4	-1.91227	0.000102326	0.000748477
ENSG00000213967	ZNF726	610.885	-1.91454	2.88381e-11	3.54457e-10
ENSG00000134222	PSRC1	1867.88	-1.91752	1.12219e-15	1.74391e-14
ENSG00000105173	CCNE1	779.691	-1.91966	1.33117e-16	2.17798e-15
ENSG00000135245	HILPDA	815.467	-1.91975	1.74605e-07	1.67118e-06
ENSG00000133302	SLF1	783.806	-1.92	4.81759e-15	7.26535e-14
ENSG00000122952	ZWINT	4695.49	-1.92304	7.12952e-32	2.22893e-30
ENSG00000170779	CDCA4	2231.89	-1.92366	1.64015e-22	3.53794e-21
ENSG00000172638	EFEMP2	297.592	-1.93233	1.1144e-05	9.04822e-05
ENSG00000013573	DDX11	9655.81	-1.93447	4.86902e-12	6.29236e-11
ENSG00000156876	SASS6	1173.75	-1.93448	6.00505e-10	6.85619e-09
ENSG00000197977	ELOVL2	716.624	-1.93621	8.8481e-11	1.05611e-09
ENSG00000166965	RCCD1	1707.16	-1.94459	2.81084e-19	5.21931e-18
ENSG00000133454	MYO18B	7633.23	-1.94853	2.04349e-15	3.1363e-14
ENSG00000114023	FAM162A	2236.38	-1.94972	4.07523e-12	5.31004e-11
ENSG00000101198	NKAIN4	727.311	-1.95463	5.88071e-08	5.87157e-07
ENSG00000162772	ATF3	1150.11	-1.96202	1.24043e-14	1.8466e-13
ENSG00000157927	RADIL	231.876	-1.96274	4.01409e-05	0.000307221
ENSG00000102996	MMP15	254.019	-1.96578	1.72606e-05	0.000137128
ENSG00000142303	ADAMTS10	1525.89	-1.96942	5.56025e-10	6.36091e-09
ENSG00000112312	GMNN	1837.4	-1.97162	5.19367e-28	1.38575e-26
ENSG00000138658	ZGRF1	3593.52	-1.97541	3.0735e-26	7.68066e-25
ENSG00000121621	KIF18A	1289.65	-1.97556	1.37812e-13	1.93215e-12
ENSG00000165304	MELK	1999.31	-1.99168	2.037e-17	3.47031e-16
ENSG00000133119	RFC3	1099.86	-1.99484	7.44412e-10	8.43813e-09
ENSG00000142856	ITGB3BP	1316.76	-1.99868	4.3217e-23	9.58456e-22
ENSG00000169136	ATF5	14800.6	-2.00201	9.29133e-30	2.69464e-28
ENSG00000111445	RFC5	2235	-2.00392	9.54521e-27	2.44885e-25
ENSG00000118777	ABCG2	126.5	-2.00552	0.00397138	0.0231049
ENSG00000011426	ANLN	2515.14	-2.0078	1.37924e-33	4.51322e-32
ENSG00000137807	KIF23	3337.73	-2.01316	1.61471e-34	5.44824e-33
ENSG00000147905	ZCCHC7	11144.3	-2.01359	3.07036e-30	9.11802e-29
ENSG00000073803	MAP3K13	201.3	-2.01884	0.000163572	0.00116172
ENSG00000111602	TIMELESS	8104.81	-2.02285	1.55659e-47	7.93999e-46
ENSG00000129195	PIMREG	1564.83	-2.02687	2.24007e-25	5.47178e-24
ENSG00000186871	ERCC6L	989.05	-2.02789	3.39164e-10	3.9162e-09
ENSG00000183496	MEX3B	270.12	-2.03046	5.55127e-07	5.09935e-06
ENSG00000186185	KIF18B	4067.66	-2.03289	2.36233e-25	5.76229e-24
ENSG00000204001	LCN8	356.127	-2.03891	0.00014467	0.00103678
ENSG00000146192	FGD2	464.456	-2.04139	0.000100607	0.000738085
ENSG00000172167	MTBP	932.91	-2.04588	1.809e-17	3.09404e-16
ENSG00000134574	DDB2	3754.82	-2.05077	2.93649e-13	4.0677e-12
ENSG00000206557	TRIM71	58.9108	-2.05104	0.00912548	0.049659
ENSG00000163507	CIP2A	1974.2	-2.06277	6.62648e-18	1.16555e-16
ENSG00000125089	SH3TC1	5626.25	-2.06678	2.21038e-20	4.29278e-19
ENSG00000114480	GBE1	5670.38	-2.06752	1.1281e-19	2.13123e-18
ENSG00000074370	ATP2A3	14527.4	-2.07127	4.30671e-35	1.49682e-33
ENSG00000079308	TNS1	6550.34	-2.07141	1.42489e-20	2.786e-19
ENSG00000105327	BBC3	487.452	-2.07435	1.22518e-11	1.54196e-10
ENSG00000198901	PRC1	4939.63	-2.07803	1.36164e-25	3.34489e-24
ENSG00000131470	PSMC3IP	1052.56	-2.07905	4.16065e-23	9.2392e-22
ENSG00000197275	RAD54B	549.263	-2.08432	1.1133e-07	1.08107e-06
ENSG00000103995	CEP152	3372.53	-2.09773	2.7642e-23	6.16982e-22
ENSG00000171848	RRM2	8036.17	-2.10102	2.29273e-23	5.15539e-22
ENSG00000135905	DOCK10	3542.24	-2.10162	1.36637e-32	4.35605e-31
ENSG00000112118	MCM3	18168.2	-2.10754	3.49516e-42	1.50413e-40
ENSG00000144554	FANCD2	4100.07	-2.10901	7.72549e-13	1.05002e-11
ENSG00000168671	UGT3A2	623.983	-2.11084	1.30985e-12	1.75825e-11
ENSG00000140368	PSTPIP1	179.37	-2.11133	5.47097e-05	0.000412715
ENSG00000213347	MXD3	4165.46	-2.11317	4.56774e-24	1.0662e-22
ENSG00000168916	ZNF608	17026.5	-2.11397	2.18138e-70	1.86363e-68
ENSG00000111145	ELK3	3059.9	-2.12078	2.36129e-22	5.01247e-21
ENSG00000080986	NDC80	3176.29	-2.12222	5.52421e-46	2.61053e-44
ENSG00000138172	CALHM2	482.973	-2.1243	1.02596e-12	1.38576e-11
ENSG00000178999	AURKB	4088.92	-2.12733	2.94911e-60	2.02962e-58
ENSG00000176890	TYMS	12207.5	-2.1346	1.52749e-43	6.82766e-42
ENSG00000031691	CENPQ	489.853	-2.13836	4.78945e-14	6.87042e-13
ENSG00000107518	ATRNL1	458.892	-2.13842	2.17977e-08	2.25156e-07
ENSG00000102384	CENPI	717.017	-2.13864	9.35428e-11	1.11346e-09
ENSG00000215784	FAM72D	643.875	-2.14073	9.74782e-14	1.37893e-12
ENSG00000161888	SPC24	1963.45	-2.14222	5.54905e-35	1.91707e-33
ENSG00000139880	CDH24	1006.97	-2.1458	1.10953e-17	1.92618e-16
ENSG00000197299	BLM	2481.86	-2.1485	1.59595e-32	5.06005e-31
ENSG00000263513	FAM72C	931.49	-2.14884	6.25875e-22	1.29995e-20
ENSG00000198346	ZNF813	587.505	-2.15436	3.38688e-12	4.44653e-11
ENSG00000136378	ADAMTS7	1802.88	-2.15728	1.00207e-16	1.64729e-15
ENSG00000159259	CHAF1B	3372.02	-2.16067	3.97847e-48	2.07827e-46
ENSG00000105011	ASF1B	3751.97	-2.16509	1.20518e-50	6.55216e-49
ENSG00000104738	MCM4	12948.2	-2.16827	2.56435e-14	3.74987e-13
ENSG00000140398	NEIL1	2723.51	-2.16916	5.49281e-15	8.24778e-14
ENSG00000135476	ESPL1	6393.45	-2.17212	4.19722e-28	1.12508e-26
ENSG00000152076	CCDC74B	938.605	-2.17387	4.82967e-23	1.06838e-21
ENSG00000118193	KIF14	3221.89	-2.18656	2.15515e-20	4.19021e-19
ENSG00000173894	CBX2	4917.03	-2.18785	4.25822e-74	3.90742e-72
ENSG00000085999	RAD54L	3019.32	-2.18872	8.76533e-39	3.43154e-37
ENSG00000005379	TSPOAP1	15869.3	-2.19267	5.93746e-24	1.37849e-22
ENSG00000176171	BNIP3	4897.08	-2.19827	7.02672e-17	1.16283e-15
ENSG00000173041	ZNF680	834.004	-2.20125	3.3776e-19	6.23167e-18
ENSG00000196584	XRCC2	2264.99	-2.20148	8.48978e-28	2.24449e-26
ENSG00000167325	RRM1	7615.28	-2.204	1.35122e-22	2.93295e-21
ENSG00000164542	KIAA0895	163.39	-2.20507	3.95754e-07	3.66447e-06
ENSG00000109084	TMEM97	2806.83	-2.21278	4.76982e-24	1.11038e-22
ENSG00000146858	ZC3HAV1L	472.236	-2.21882	2.13165e-05	0.000167282
ENSG00000113504	SLC12A7	6631.14	-2.22182	4.83776e-50	2.58955e-48
ENSG00000123358	NR4A1	584.673	-2.22626	1.50155e-11	1.87753e-10
ENSG00000130635	COL5A1	16306.4	-2.23474	5.44617e-65	4.07124e-63
ENSG00000166803	PCLAF	2379.89	-2.24208	7.87111e-39	3.09544e-37
ENSG00000077420	APBB1IP	13381.1	-2.24408	8.24981e-78	8.1758e-76
ENSG00000092853	CLSPN	1552.35	-2.24744	3.1366e-22	6.6339e-21
ENSG00000187266	EPOR	720.592	-2.25674	7.83724e-22	1.61811e-20
ENSG00000127564	PKMYT1	2902.89	-2.26083	4.85377e-46	2.29997e-44
ENSG00000129810	SGO1	1102.83	-2.2651	2.68849e-23	6.00856e-22
ENSG00000142731	PLK4	2755.51	-2.27459	4.15501e-41	1.75757e-39
ENSG00000164430	CGAS	464.526	-2.27486	3.1559e-17	5.31518e-16
ENSG00000138587	MNS1	395.507	-2.28322	8.83195e-11	1.05491e-09
ENSG00000112029	FBXO5	2123.99	-2.28946	3.3575e-45	1.55693e-43
ENSG00000214826	DDX12P	1106.91	-2.29281	4.38633e-22	9.17637e-21
ENSG00000146670	CDCA5	6239.11	-2.2966	9.29241e-94	1.24929e-91
ENSG00000072310	SREBF1	7723.69	-2.2972	2.12535e-28	5.75039e-27
ENSG00000267041	ZNF850	487.435	-2.30247	1.88078e-16	3.05415e-15
ENSG00000143147	GPR161	385.738	-2.30551	2.96668e-11	3.64385e-10
ENSG00000066279	ASPM	6531.18	-2.31122	1.03143e-90	1.3057e-88
ENSG00000171223	JUNB	799.526	-2.31255	5.62702e-22	1.17014e-20
ENSG00000167900	TK1	4029.68	-2.32181	5.51485e-55	3.3442e-53
ENSG00000188816	HMX2	1131.45	-2.32266	1.31643e-26	3.34272e-25
ENSG00000094804	CDC6	3819.97	-2.33773	4.53212e-38	1.74668e-36
ENSG00000175197	DDIT3	1456.72	-2.3389	7.51634e-23	1.65217e-21
ENSG00000137804	NUSAP1	8348.28	-2.35636	3.75695e-36	1.35743e-34
ENSG00000012048	BRCA1	3935.11	-2.357	1.47216e-21	3.00726e-20
ENSG00000100505	TRIM9	528.679	-2.35899	3.6086e-17	6.05261e-16
ENSG00000163808	KIF15	2339.2	-2.3593	2.95451e-29	8.3589e-28
ENSG00000140534	TICRR	4092.95	-2.36077	2.09355e-93	2.79296e-91
ENSG00000163040	CCDC74A	515.195	-2.36832	1.39009e-18	2.50607e-17
ENSG00000142945	KIF2C	5526.46	-2.36945	2.31501e-32	7.32649e-31
ENSG00000112343	TRIM38	6048.99	-2.37077	7.3239e-96	1.01615e-93
ENSG00000181856	SLC2A4	97.8346	-2.37304	0.000111022	0.00080766
ENSG00000100297	MCM5	14016.5	-2.3769	7.73668e-63	5.59072e-61
ENSG00000121211	MND1	1364.73	-2.37982	2.75038e-40	1.13842e-38
ENSG00000099866	MADCAM1	115.447	-2.39153	8.02766e-05	0.000594465
ENSG00000119969	HELLS	3838.85	-2.39271	1.63242e-23	3.7008e-22
ENSG00000120738	EGR1	495.155	-2.39314	2.89337e-19	5.36682e-18
ENSG00000141401	IMPA2	570.099	-2.39541	1.2866e-23	2.93214e-22
ENSG00000146918	NCAPG2	5354.63	-2.39967	1.90306e-36	6.96305e-35
ENSG00000122966	CIT	5159.07	-2.40161	1.03688e-45	4.84705e-44
ENSG00000198039	ZNF273	911.482	-2.40284	4.66596e-29	1.30519e-27
ENSG00000123219	CENPK	1188.22	-2.40766	3.05812e-30	9.09725e-29
ENSG00000171649	ZIK1	1270.6	-2.40934	2.87268e-16	4.60877e-15
ENSG00000122884	P4HA1	3076.16	-2.40938	8.18293e-30	2.38917e-28
ENSG00000092470	WDR76	2678.39	-2.41307	3.29258e-48	1.7304e-46
ENSG00000100027	YPEL1	1946.24	-2.41346	3.42313e-35	1.19451e-33
ENSG00000169129	AFAP1L2	564.281	-2.41502	3.04414e-13	4.21345e-12
ENSG00000111331	OAS3	2412.47	-2.41566	7.50999e-53	4.25119e-51
ENSG00000011422	PLAUR	830.425	-2.41674	1.61053e-28	4.39174e-27
ENSG00000117318	ID3	4683.07	-2.42554	5.35672e-38	2.0599e-36
ENSG00000184635	ZNF93	1180.9	-2.42557	1.93553e-36	7.06693e-35
ENSG00000105472	CLEC11A	980.682	-2.42664	4.87378e-21	9.74924e-20
ENSG00000148773	MKI67	24572	-2.42881	1.13727e-79	1.14673e-77
ENSG00000125885	MCM8	2916.16	-2.4356	1.14513e-31	3.56552e-30
ENSG00000152894	PTPRK	7099.74	-2.44038	1.62455e-60	1.12698e-58
ENSG00000073111	MCM2	15719	-2.45509	8.46414e-60	5.77927e-58
ENSG00000214435	AS3MT	998.97	-2.46572	2.22414e-43	9.89059e-42
ENSG00000189184	PCDH18	643.201	-2.46953	4.68082e-24	1.09112e-22
ENSG00000160298	C21orf58	4431.52	-2.47153	2.83842e-38	1.10127e-36
ENSG00000051341	POLQ	2694.21	-2.47298	2.4513e-61	1.72117e-59
ENSG00000113749	HRH2	553.239	-2.47789	2.24567e-17	3.8183e-16
ENSG00000112742	TTK	1872.47	-2.48199	3.9326e-34	1.30908e-32
ENSG00000037280	FLT4	588.785	-2.48449	1.34893e-13	1.89737e-12
ENSG00000113532	ST8SIA4	1252.03	-2.48479	6.56113e-41	2.7552e-39
ENSG00000132436	FIGNL1	2130.83	-2.48994	5.26873e-42	2.25619e-40
ENSG00000138336	TET1	443.893	-2.505	7.92007e-13	1.07395e-11
ENSG00000167550	RHEBL1	147.035	-2.51046	3.69489e-07	3.43411e-06
ENSG00000006118	TMEM132A	283.857	-2.51524	0.000371444	0.00253122
ENSG00000068489	PRR11	2736.59	-2.51701	3.28542e-20	6.32398e-19
ENSG00000153044	CENPH	1404.95	-2.51866	9.20035e-43	3.99904e-41
ENSG00000143228	NUF2	2413.85	-2.52458	7.08415e-80	7.18482e-78
ENSG00000198056	PRIM1	1769.66	-2.53591	2.71952e-34	9.10515e-33
ENSG00000157303	SUSD3	907.669	-2.54009	4.90045e-14	7.01225e-13
ENSG00000109674	NEIL3	540.643	-2.54636	5.30343e-18	9.39503e-17
ENSG00000183856	IQGAP3	5635.15	-2.55703	1.88352e-47	9.52358e-46
ENSG00000167771	RCOR2	569.194	-2.56635	1.04367e-19	1.97601e-18
ENSG00000128965	CHAC1	1732.17	-2.56755	4.62411e-37	1.72465e-35
ENSG00000012124	CD22	8124.53	-2.57174	3.2875e-112	6.0655e-110
ENSG00000174371	EXO1	2117.13	-2.61691	1.12683e-32	3.59902e-31
ENSG00000213760	ATP6V1G2	44.1018	-2.61996	0.000375583	0.00255541
ENSG00000112559	MDFI	5848.87	-2.62444	1.20971e-47	6.2071e-46
ENSG00000100167	SEPTIN3	759.302	-2.62904	8.73883e-28	2.30681e-26
ENSG00000166881	NEMP1	5017.34	-2.63137	4.91955e-88	5.92499e-86
ENSG00000008300	CELSR3	650.997	-2.63798	9.67082e-17	1.59128e-15
ENSG00000154920	EME1	1752.02	-2.64372	3.61034e-32	1.13637e-30
ENSG00000123485	HJURP	5166.04	-2.64912	2.70304e-95	3.69125e-93
ENSG00000176208	ATAD5	2040.03	-2.65277	2.49353e-53	1.43197e-51
ENSG00000105642	KCNN1	3818.86	-2.65764	1.81061e-39	7.28573e-38
ENSG00000122025	FLT3	3381.31	-2.66084	4.39368e-59	2.94207e-57
ENSG00000112149	CD83	768.658	-2.6632	3.9083e-39	1.5582e-37
ENSG00000143476	DTL	4547.5	-2.67746	8.3254e-34	2.75024e-32
ENSG00000085840	ORC1	2757.57	-2.69296	4.06236e-37	1.52167e-35
ENSG00000109805	NCAPG	5967.01	-2.70307	2.08351e-81	2.18996e-79
ENSG00000101412	E2F1	7967.23	-2.70394	9.03684e-67	7.02807e-65
ENSG00000161681	SHANK1	817.353	-2.70471	4.47706e-21	8.966e-20
ENSG00000108798	ABI3	264.523	-2.71036	5.24588e-11	6.35774e-10
ENSG00000092621	PHGDH	14382.7	-2.71061	6.36275e-83	6.85399e-81
ENSG00000051180	RAD51	1632.52	-2.715	4.23709e-45	1.95436e-43
ENSG00000232810	TNF	947.316	-2.71896	7.86416e-41	3.2944e-39
ENSG00000151725	CENPU	5486.84	-2.71988	1.7328e-107	2.9462e-105
ENSG00000152256	PDK1	2518.35	-2.73461	1.59356e-26	4.03462e-25
ENSG00000086730	LAT2	10888.9	-2.7365	4.35427e-76	4.21878e-74
ENSG00000181544	FANCB	267.233	-2.73766	7.85548e-13	1.06686e-11
ENSG00000164663	USP49	5095.93	-2.76871	9.79358e-49	5.19419e-47
ENSG00000158246	TENT5B	69.998	-2.77916	0.000104132	0.000760725
ENSG00000110237	ARHGEF17	715.884	-2.7894	1.90258e-28	5.15569e-27
ENSG00000007968	E2F2	11892.6	-2.80412	4.1926e-140	9.6949e-138
ENSG00000139734	DIAPH3	1472.52	-2.80927	3.06009e-29	8.6435e-28
ENSG00000185697	MYBL1	284.033	-2.81615	7.70561e-12	9.81914e-11
ENSG00000144824	PHLDB2	941.766	-2.82168	7.21688e-29	1.9994e-27
ENSG00000140525	FANCI	8122.16	-2.83321	1.2303e-35	4.3545e-34
ENSG00000177602	HASPIN	1491.03	-2.83495	5.8655e-75	5.41092e-73
ENSG00000101331	CCM2L	333.088	-2.83752	3.84883e-20	7.38388e-19
ENSG00000157404	KIT	336.382	-2.8514	1.42075e-06	1.2514e-05
ENSG00000137812	KNL1	2951.07	-2.85415	1.30586e-29	3.74341e-28
ENSG00000106003	LFNG	718.617	-2.8623	6.05731e-29	1.68894e-27
ENSG00000140511	HAPLN3	90.2767	-2.88535	1.14461e-06	1.02061e-05
ENSG00000182010	RTKN2	1178.14	-2.89653	6.24035e-55	3.77095e-53
ENSG00000172244	C5orf34	725.275	-2.90016	5.97926e-36	2.14696e-34
ENSG00000102445	RUBCNL	2453.08	-2.9127	3.31723e-83	3.61828e-81
ENSG00000224578	HNRNPA1P48	182.415	-2.9163	0.000269951	0.00186822
ENSG00000273983	H3C8	39.284	-2.93372	0.00188314	0.0115319
ENSG00000011028	MRC2	2865.61	-2.95911	1.31091e-51	7.26363e-50
ENSG00000175643	RMI2	1617.56	-2.9705	1.72828e-80	1.77358e-78
ENSG00000185567	AHNAK2	86.2919	-2.98388	1.10581e-05	8.98269e-05
ENSG00000168961	LGALS9	2693.24	-2.98741	2.49145e-71	2.17131e-69
ENSG00000189057	FAM111B	3004.45	-2.99607	6.85484e-85	7.82128e-83
ENSG00000158402	CDC25C	640.585	-3.00428	3.59486e-31	1.10346e-29
ENSG00000102385	DRP2	196.164	-3.00606	1.37262e-13	1.926e-12
ENSG00000196684	HSH2D	1357.27	-3.01357	4.73848e-69	3.87639e-67
ENSG00000265763	ZNF488	41.0333	-3.02828	0.000358506	0.00244498
ENSG00000167371	PRRT2	743.724	-3.03142	7.97945e-38	3.02817e-36
ENSG00000186638	KIF24	1301.21	-3.03516	2.88e-50	1.54637e-48
ENSG00000136492	BRIP1	2095.27	-3.03947	7.43097e-48	3.83558e-46
ENSG00000116062	MSH6	19221.5	-3.06433	9.88922e-91	1.26109e-88
ENSG00000151693	ASAP2	1645.28	-3.1043	9.12639e-40	3.70677e-38
ENSG00000111247	RAD51AP1	2014.22	-3.1082	5.00383e-35	1.73563e-33
ENSG00000274997	H2AC12	39.772	-3.1141	0.00430542	0.0249478
ENSG00000223865	HLA-DPB1	4102.59	-3.16386	4.394e-100	6.45805e-98
ENSG00000121753	ADGRB2	1396.5	-3.16458	2.30982e-56	1.45142e-54
ENSG00000143479	DYRK3	2564.33	-3.16834	4.14356e-61	2.88602e-59
ENSG00000183023	SLC8A1	468.17	-3.20673	1.4043e-11	1.75795e-10
ENSG00000129173	E2F8	2051.48	-3.21774	1.50414e-90	1.87672e-88
ENSG00000269404	SPIB	430.066	-3.23045	2.70769e-16	4.35616e-15
ENSG00000169607	CKAP2L	3125.6	-3.28079	3.86165e-61	2.70051e-59
ENSG00000136002	ARHGEF4	1430.8	-3.29333	4.96516e-19	9.08341e-18
ENSG00000162591	MEGF6	271.516	-3.3024	1.38976e-17	2.39588e-16
ENSG00000138835	RGS3	367.712	-3.30733	1.19142e-26	3.03863e-25
ENSG00000164362	TERT	3955.86	-3.30747	4.74771e-66	3.62729e-64
ENSG00000109107	ALDOC	4027.59	-3.31857	2.99937e-59	2.03195e-57
ENSG00000189067	LITAF	2068.82	-3.31943	5.0565e-69	4.11713e-67
ENSG00000124466	LYPD3	49.3592	-3.33574	3.21937e-05	0.00024848
ENSG00000168427	KLHL30	229.262	-3.37414	1.11517e-16	1.82802e-15
ENSG00000165891	E2F7	1497.69	-3.38407	6.43457e-87	7.64348e-85
ENSG00000149548	CCDC15	504.126	-3.39407	1.35299e-23	3.07938e-22
ENSG00000125657	TNFSF9	79.5546	-3.39657	2.99851e-08	3.06803e-07
ENSG00000167513	CDT1	6047.12	-3.41237	5.20848e-75	4.85648e-73
ENSG00000267500	ZNF887P	131.828	-3.44559	2.92344e-12	3.85854e-11
ENSG00000145287	PLAC8	460.606	-3.47835	1.37726e-24	3.27653e-23
ENSG00000179583	CIITA	12786.8	-3.50181	2.9946e-281	2.7335e-278
ENSG00000183850	ZNF730	310.725	-3.52294	6.25883e-24	1.45116e-22
ENSG00000166897	ELFN2	1380.27	-3.53908	1.06196e-21	2.17189e-20
ENSG00000137193	PIM1	3850.86	-3.54462	3.1617e-179	1.2185e-176
ENSG00000099958	DERL3	1454.52	-3.55344	3.25439e-91	4.212e-89
ENSG00000110400	NECTIN1	160.365	-3.57129	9.44996e-15	1.41042e-13
ENSG00000187210	GCNT1	1493.38	-3.57172	2.79688e-47	1.40192e-45
ENSG00000010310	GIPR	84.7122	-3.57287	2.61972e-10	3.04312e-09
ENSG00000215045	GRID2IP	515.769	-3.57466	1.15883e-36	4.2852e-35
ENSG00000115457	IGFBP2	7481.32	-3.58174	5.6074e-141	1.3322e-138
ENSG00000116852	KIF21B	3199.11	-3.62361	4.29032e-84	4.80046e-82
ENSG00000139354	GAS2L3	385.797	-3.64704	2.85217e-40	1.17774e-38
ENSG00000007314	SCN4A	3742.5	-3.64705	1.24961e-68	1.00333e-66
ENSG00000182575	NXPH3	24.1259	-3.64903	0.00241899	0.0145567
ENSG00000196968	FUT11	1117.85	-3.71173	1.36159e-50	7.37938e-49
ENSG00000054793	ATP9A	290.171	-3.75453	5.10569e-27	1.31768e-25
ENSG00000108821	COL1A1	360.456	-3.7646	5.95482e-35	2.05317e-33
ENSG00000130707	ASS1	4668.44	-3.78926	3.0187e-114	5.6294e-112
ENSG00000179023	KLHDC7A	52.4882	-3.80503	3.7269e-05	0.000286252
ENSG00000205129	C4orf47	45.2305	-3.8187	2.71094e-06	2.33213e-05
ENSG00000183150	GPR19	150.404	-3.82843	5.0722e-17	8.45025e-16
ENSG00000166482	MFAP4	147.919	-3.84681	3.71492e-12	4.85881e-11
ENSG00000149926	TLCD3B	346.404	-3.84889	1.33645e-31	4.14633e-30
ENSG00000165244	ZNF367	1745.97	-3.87671	1.6151e-146	4.1193e-144
ENSG00000214193	SH3D21	1259.03	-3.8812	1.36628e-92	1.79511e-90
ENSG00000164591	MYOZ3	140.072	-3.98209	1.3722e-16	2.24088e-15
ENSG00000006283	CACNA1G	71.6519	-4.01252	2.15984e-06	1.87478e-05
ENSG00000180537	RNF182	247.403	-4.10791	6.54152e-27	1.68573e-25
ENSG00000113555	PCDH12	54.6812	-4.16626	2.7571e-07	2.59027e-06
ENSG00000005961	ITGA2B	234.065	-4.19581	2.37325e-25	5.7808e-24
ENSG00000169314	C22orf15	68.982	-4.24864	5.5739e-07	5.11742e-06
ENSG00000111674	ENO2	3010.89	-4.28873	9.113e-124	1.8815e-121
ENSG00000140450	ARRDC4	240.962	-4.29775	7.57626e-23	1.66113e-21
ENSG00000135116	HRK	757.01	-4.38159	6.86642e-67	5.36416e-65
ENSG00000114268	PFKFB4	2485.52	-4.46038	1.6051e-140	3.7619e-138
ENSG00000124839	RAB17	489.289	-4.47898	3.88805e-29	1.09288e-27
ENSG00000127325	BEST3	2701.66	-4.48966	3.0249e-211	1.4573e-208
ENSG00000134107	BHLHE40	842.023	-4.61118	4.24505e-70	3.57388e-68
ENSG00000125538	IL1B	219.182	-4.64608	6.52108e-29	1.81242e-27
ENSG00000125740	FOSB	769.637	-4.73194	6.93292e-56	4.26374e-54
ENSG00000183508	TENT5C	542.338	-4.83784	2.5381e-35	8.89258e-34
ENSG00000170345	FOS	1754.49	-5.04411	1.025e-154	2.9141e-152
ENSG00000072682	P4HA2	1483.77	-5.07542	5.81668e-89	7.15452e-87
ENSG00000125245	GPR18	72.9195	-5.12863	0.00615842	0.0345984
ENSG00000188042	ARL4C	63.8177	-5.15997	4.72886e-09	5.07818e-08
ENSG00000162267	ITIH3	149.599	-5.16604	6.52069e-12	8.33984e-11
ENSG00000105675	ATP4A	14.2667	-5.31546	0.00908312	0.0494686
ENSG00000149596	JPH2	642.677	-5.31722	2.13065e-69	1.75961e-67
ENSG00000105650	PDE4C	568.164	-5.33584	3.09425e-58	2.02504e-56
ENSG00000143847	PPFIA4	6008.99	-5.3942	7.677e-143	1.8492e-140
ENSG00000278705	H4C2	21.3135	-5.50381	0.00235547	0.0141844
ENSG00000171992	SYNPO	226.318	-5.96044	1.60911e-26	4.06805e-25
ENSG00000155090	KLF10	1474.37	-6.0741	1.8541e-119	3.7829e-117
ENSG00000134256	CD101	15.5849	-6.12061	0.000109876	0.00080033
ENSG00000103522	IL21R	726.712	-6.3203	3.68851e-47	1.84351e-45
ENSG00000010610	CD4	88.0934	-7.45438	1.26543e-05	0.000102123
ENSG00000270672	MTRNR2L6	1316.53	-23.4382	1.84713e-15	2.84248e-14
ENSG00000184678	H2BC21	344.262	3.35068	3.10032e-56	1.94112e-54
ENSG00000134308	YWHAQ	17753.2	2.67962	6.4719e-47	3.17068e-45
ENSG00000104695	PPP2CB	2190.16	2.09499	7.50913e-65	5.58931e-63
ENSG00000105229	PIAS4	1310.52	1.4907	0.000652537	0.00431451
ENSG00000158019	BABAM2	1357.54	1.46036	0.000617536	0.00409557
ENSG00000130779	CLIP1	2315.39	1.38661	5.7998e-08	5.79746e-07
ENSG00000166579	NDEL1	1831.17	1.26614	0.00143064	0.00893791
ENSG00000141510	TP53	6810.87	-1.30495	1.5957e-05	0.000127063
ENSG00000006634	DBF4	1850.79	-1.33074	0.00490743	0.028089
ENSG00000166451	CENPN	1062.1	-1.35371	0.00378723	0.0220918
ENSG00000040275	SPDL1	2091.94	-1.35764	0.000218993	0.00153145
ENSG00000109685	NSD2	14776.3	-1.36098	1.01532e-05	8.29036e-05
ENSG00000117399	CDC20	5747.17	-1.36717	8.44928e-07	7.61621e-06
ENSG00000030066	NUP160	5171.48	-1.42764	0.00128842	0.00816109
ENSG00000182628	SKA2	2504.74	-1.44405	4.32292e-05	0.000329694
ENSG00000163322	ABRAXAS1	773.548	-1.45047	0.00180167	0.0110763
ENSG00000188486	H2AX	4006.52	-1.46223	0.000121569	0.000879957
ENSG00000183765	CHEK2	1473.64	-1.51353	7.18559e-07	6.53143e-06
ENSG00000154473	BUB3	14210.2	-1.57587	5.4195e-08	5.4267e-07
ENSG00000175063	UBE2C	2942.2	-1.58172	9.17923e-08	8.96875e-07
ENSG00000117724	CENPF	13281.5	-1.59123	0.000209261	0.00146813
ENSG00000120334	CENPL	1007.15	-1.61995	0.000305999	0.00210527
ENSG00000097046	CDC7	2160.42	-1.68021	5.74257e-16	9.04572e-15
ENSG00000163781	TOPBP1	6651.69	-1.69255	3.30779e-17	5.55882e-16
ENSG00000091651	ORC6	2221.34	-1.71706	1.73115e-10	2.02861e-09
ENSG00000075218	GTSE1	2971.23	-1.72391	1.41258e-24	3.35595e-23
ENSG00000166851	PLK1	5705.49	-1.75254	1.64292e-28	4.47302e-27
ENSG00000089685	BIRC5	4243.03	-1.75657	9.56733e-17	1.57575e-15
ENSG00000049541	RFC2	3093.21	-1.76055	8.57018e-18	1.50286e-16
ENSG00000115163	CENPA	1072.24	-1.78009	2.75246e-10	3.19303e-09
ENSG00000020922	MRE11	3098.88	-1.78146	2.47393e-08	2.54632e-07
ENSG00000100162	CENPM	1000.6	-1.85558	1.29784e-09	1.44377e-08
ENSG00000157456	CCNB2	4169.17	-1.874	2.89428e-10	3.35307e-09
ENSG00000163961	RNF168	2205.42	-1.89267	2.97223e-14	4.32807e-13
ENSG00000161642	ZNF385A	794.563	-1.89313	1.52714e-11	1.90815e-10
ENSG00000123374	CDK2	4674.2	-1.9072	2.66596e-22	5.6454e-21
ENSG00000138376	BARD1	2198.06	-1.93983	2.53629e-19	4.72977e-18
ENSG00000156970	BUB1B	5119.18	-1.992	1.76651e-28	4.80198e-27
ENSG00000164109	MAD2L1	2045.29	-1.9947	6.39822e-21	1.27399e-19
ENSG00000149503	INCENP	6210.72	-1.9953	1.87065e-17	3.19317e-16
ENSG00000076003	MCM6	9391.56	-2.04276	3.18446e-15	4.84883e-14
ENSG00000134690	CDCA8	4203.23	-2.0595	5.13867e-35	1.77884e-33
ENSG00000145386	CCNA2	3751.49	-2.1583	2.8698e-17	4.84624e-16
ENSG00000169679	BUB1	5381.07	-2.17139	4.02641e-18	7.17678e-17
ENSG00000188312	CENPP	880.464	-2.18846	1.06269e-08	1.11766e-07
ENSG00000163535	SGO2	2074.36	-2.26348	3.54125e-28	9.53663e-27
ENSG00000166483	WEE1	2140.73	-2.65751	1.03726e-43	4.67252e-42
ENSG00000151164	RAD9B	33.0525	-4.00049	0.000250216	0.00173719
ENSG00000138435	CHRNA1	892.062	15.4701	1.53566e-23	3.48598e-22
ENSG00000156689	GLYATL2	622.29	15.1178	2.15158e-22	4.57851e-21
ENSG00000204301	NOTCH4	477.874	14.7369	3.13772e-21	6.30562e-20
ENSG00000087495	PHACTR3	917.661	14.6999	2.75379e-21	5.54691e-20
ENSG00000205266	KRT17P5	417.451	14.5397	1.4105e-20	2.76098e-19
ENSG00000205215	KRT17P7	346.58	14.2721	7.78131e-20	1.47649e-18
ENSG00000205312	KRT17P4	1003.64	14.2007	2.58166e-21	5.21231e-20
ENSG00000166523	CLEC4E	2027.81	14.1677	1.58816e-38	6.18954e-37
ENSG00000249721		203.949	13.5085	1.19402e-17	2.06872e-16
ENSG00000152086	TUBA3E	162.222	13.1778	1.16996e-16	1.91602e-15
ENSG00000250669		145.025	13.016	2.8538e-16	4.58272e-15
ENSG00000240520	UOX	670.847	12.8409	1.25652e-44	5.7347e-43
ENSG00000170390	DCLK2	147.729	12.7827	8.42578e-16	1.31647e-14
ENSG00000145649	GZMA	1148.35	12.5467	4.11418e-56	2.56663e-54
ENSG00000070915	SLC12A3	428.727	12.3713	3.91965e-28	1.05393e-26
ENSG00000133110	POSTN	197.24	12.3276	2.06862e-16	3.34665e-15
ENSG00000075886	TUBA3D	86.4113	12.2686	3.40406e-14	4.93617e-13
ENSG00000170373	CST1	85.941	12.2514	3.50667e-14	5.07223e-13
ENSG00000062096	ARSF	84.8976	12.2428	3.98711e-14	5.75278e-13
ENSG00000232517		112.836	12.0981	2.77627e-13	3.84882e-12
ENSG00000277494	GPIHBP1	171.822	12.0543	4.7232e-14	6.781e-13
ENSG00000145087	STXBP5L	64.7342	11.844	4.35455e-13	5.98422e-12
ENSG00000203812	H2AC18	89.3625	11.6272	0.000133901	0.000963191
ENSG00000188459	WASF4P	55.1569	11.6167	2.01593e-12	2.68115e-11
ENSG00000197430	OPALIN	50.2621	11.4841	5.56674e-12	7.16733e-11
ENSG00000181234	TMEM132C	45.5354	11.3433	1.4049e-11	1.75795e-10
ENSG00000112414	ADGRG6	90.56	11.0769	4.67433e-12	6.05881e-11
ENSG00000092051	JPH4	138.997	11.0386	5.05932e-14	7.22765e-13
ENSG00000180083	WFDC11	36.1533	11.0121	1.80217e-10	2.10898e-09
ENSG00000101441	CST4	34.9094	10.9536	1.37792e-10	1.62456e-09
ENSG00000184349	EFNA5	236.616	10.8328	1.20158e-37	4.53022e-36
ENSG00000149295	DRD2	89.6728	10.8056	4.33339e-11	5.27396e-10
ENSG00000171487	NLRP5	30.8978	10.7857	9.86893e-10	1.10709e-08
ENSG00000138892	TTLL8	29.4871	10.7024	1.41379e-09	1.57075e-08
ENSG00000255583		27.2027	10.6021	4.77731e-09	5.12703e-08
ENSG00000271672	DUXAP8	26.5783	10.5684	6.12645e-09	6.53048e-08
ENSG00000254786		25.7912	10.5253	9.85537e-09	1.03904e-07
ENSG00000047936	ROS1	23.6764	10.4016	3.00823e-08	3.07617e-07
ENSG00000101542	CDH20	23.9295	10.3998	1.09949e-08	1.15497e-07
ENSG00000000971	CFH	78.0367	10.249	1.57878e-11	1.97126e-10
ENSG00000137976	DNASE2B	57.4878	10.2046	7.35073e-10	8.34318e-09
ENSG00000131885	KRT17P1	20.2255	10.1743	4.45356e-07	4.10623e-06
ENSG00000117525	F3	9160.25	10.1502	3.0822e-176	1.0909e-173
ENSG00000270505	IGHV1OR15-1	45.1436	10.0765	2.7993e-09	3.06105e-08
ENSG00000278704		18.9044	10.0735	2.63758e-07	2.48471e-06
ENSG00000115165	CYTIP	101.682	10.0462	1.45182e-17	2.4979e-16
ENSG00000122733	PHF24	95.6646	10.0292	3.79586e-06	3.22862e-05
ENSG00000176136	MC5R	18.2663	10.0026	5.08163e-08	5.10607e-07
ENSG00000152377	SPOCK1	95.326	9.98836	6.6517e-17	1.10393e-15
ENSG00000228020	HNRNPA1P46	17.384	9.95584	2.52401e-05	0.000197002
ENSG00000255819	KLRC4-KLRK1	21.2394	9.94558	1.88255e-08	1.95037e-07
ENSG00000183570	PCBP3	21.1803	9.83908	4.4021e-08	4.46465e-07
ENSG00000147642	SYBU	209.793	9.83654	2.03041e-37	7.62197e-36
ENSG00000187123	LYPD6	15.8303	9.8207	0.000336803	0.00230512
ENSG00000204539	CDSN	15.7638	9.8146	0.000373393	0.0025425
ENSG00000090512	FETUB	15.3506	9.77626	0.000609609	0.0040461
ENSG00000151632	AKR1C2	14.7569	9.71926	0.00114965	0.00732488
ENSG00000215553	KRT18P3	14.7256	9.70979	1.54045e-05	0.000122945
ENSG00000176654	NANOGP1	158.069	9.68513	9.20244e-30	2.67333e-28
ENSG00000178795	GDPD4	14.0091	9.64136	3.56541e-05	0.000274456
ENSG00000204291	COL15A1	112.517	9.62463	1.54271e-22	3.33606e-21
ENSG00000174332	GLIS1	14.1462	9.60665	3.01576e-07	2.82716e-06
ENSG00000233254	RPL21P134	14.9351	9.57921	1.07373e-06	9.6137e-06
ENSG00000073910	FRY	1611.43	9.525	3.51735e-25	8.48421e-24
ENSG00000274049	INO80B-WBP1	54.9119	9.45387	0.0026821	0.0160288
ENSG00000236567	TCF3P1	33.8071	9.45007	2.54297e-08	2.61272e-07
ENSG00000173918	C1QTNF1	71.8853	9.441	3.99371e-20	7.65335e-19
ENSG00000225217	HSPA7	66.499	9.41259	1.65224e-14	2.44494e-13
ENSG00000178233	TMEM151B	195.244	9.39674	1.68761e-40	7.03564e-39
ENSG00000076356	PLXNA2	31.6086	9.36955	0.00044127	0.00297896
ENSG00000205038	PKHD1L1	11.3252	9.33306	0.000682772	0.00449898
ENSG00000006071	ABCC8	38.1654	9.32091	8.16575e-08	8.03282e-07
ENSG00000249680	TUBA3GP	11.0057	9.28944	0.000939457	0.00606364
ENSG00000275064		10.5953	9.2282	0.00264752	0.0158331
ENSG00000128422	KRT17	10.6237	9.22046	1.84422e-05	0.000145764
ENSG00000087128	TMPRSS11E	10.2686	9.18867	0.00194026	0.0118486
ENSG00000175445	LPL	9.96881	9.13102	0.000412973	0.00279773
ENSG00000072201	LNX1	389.435	9.10621	2.5593e-57	1.65003e-55
ENSG00000278384		10.1564	9.09804	0.000165554	0.00117479
ENSG00000272617		45.119	9.07346	0.00172818	0.0106586
ENSG00000278931		24.6685	9.03881	3.37475e-07	3.15007e-06
ENSG00000074527	NTN4	121.226	9.01269	1.14126e-29	3.29333e-28
ENSG00000147257	GPC3	9.15416	8.99914	0.0011503	0.00732635
ENSG00000114487	MORC1	119.779	8.99277	9.45089e-30	2.73634e-28
ENSG00000215218	UBE2QL1	719.43	8.96264	7.9689e-156	2.3425e-153
ENSG00000085733	CTTN	128.944	8.92876	1.14286e-53	6.71883e-52
ENSG00000262655	SPON1	8.35683	8.8879	0.00892513	0.0487063
ENSG00000113805	CNTN3	7.89837	8.77057	0.00139473	0.00872295
ENSG00000142973	CYP4B1	30.7461	8.69991	1.22271e-07	1.184e-06
ENSG00000215267	AKR1C7P	36.1364	8.67576	9.18906e-11	1.09605e-09
ENSG00000108342	CSF3	43.9919	8.63704	5.5419e-11	6.69778e-10
ENSG00000267140		16.8088	8.62321	1.76921e-06	1.54498e-05
ENSG00000115705	TPO	7.68241	8.56398	0.00141268	0.00883205
ENSG00000138759	FRAS1	86.6171	8.56121	1.2017e-28	3.30286e-27
ENSG00000132669	RIN2	106.069	8.48542	1.03376e-12	1.39521e-11
ENSG00000102048	ASB9	29.8846	8.40333	2.3316e-09	2.55768e-08
ENSG00000170624	SGCD	14.5729	8.39719	1.14818e-05	9.30946e-05
ENSG00000149506	ZP1	7.04793	8.39534	0.000305987	0.00210527
ENSG00000221869	CEBPD	234.254	8.32487	3.45253e-68	2.74666e-66
ENSG00000112319	EYA4	49.8167	8.32463	5.34143e-11	6.46902e-10
ENSG00000156113	KCNMA1	179.444	8.31001	5.42308e-51	2.97635e-49
ENSG00000251056	ANKRD20A17P	13.5725	8.18527	0.000112669	0.000818952
ENSG00000183638	RP1L1	1287.3	8.16028	2.09334e-65	1.57164e-63
ENSG00000205449	NBPF22P	24.0912	8.07107	4.43693e-08	4.49735e-07
ENSG00000126217	MCF2L	1580.81	8.02532	2.25658e-69	1.85478e-67
ENSG00000101440	ASIP	23.2708	8.01651	1.0605e-08	1.11604e-07
ENSG00000134247	PTGFRN	44.9197	8.01245	6.53321e-06	5.44454e-05
ENSG00000158125	XDH	21.344	8.0043	6.37078e-08	6.32447e-07
ENSG00000112902	SEMA5A	194.111	7.96672	7.52531e-53	4.25119e-51
ENSG00000237711	MTCO3P11	12.6855	7.92049	0.000131754	0.00094971
ENSG00000143028	SYPL2	11.4771	7.88488	8.40013e-05	0.000620987
ENSG00000236235		4.40854	7.85851	0.00729157	0.0404018
ENSG00000196834	POTEI	4.5442	7.81903	0.000820153	0.00535136
ENSG00000140287	HDC	22.774	7.79403	1.93715e-08	2.00454e-07
ENSG00000146054	TRIM7	2399.5	7.79251	0	0
ENSG00000005471	ABCB4	347.407	7.78836	3.70462e-06	3.15411e-05
ENSG00000188263	IL17REL	53.7694	7.76916	1.7752e-18	3.19039e-17
ENSG00000186086	NBPF6	4.99502	7.76128	0.00434906	0.0251503
ENSG00000162006	MSLNL	6.02768	7.75565	0.000901262	0.00583666
ENSG00000137491	SLCO2B1	65.3351	7.69275	4.23208e-20	8.10121e-19
ENSG00000127324	TSPAN8	22.0244	7.65091	4.21873e-05	0.000322031
ENSG00000149328	GLB1L2	47.0258	7.55412	1.77396e-17	3.0371e-16
ENSG00000267733		7.51584	7.51386	0.000238228	0.00165927
ENSG00000152779	SLC16A12	26.1937	7.50996	8.5166e-10	9.60614e-09
ENSG00000100346	CACNA1I	48.1445	7.48315	2.94726e-19	5.46094e-18
ENSG00000134363	FST	1675.94	7.47972	0	0
ENSG00000226020	CDK2AP2P3	17.2202	7.41497	5.21069e-06	4.38684e-05
ENSG00000223601	EBLN1	7.93289	7.34928	0.00307345	0.0181983
ENSG00000251467		3.66145	7.34225	0.00585436	0.0330401
ENSG00000230807		3.51047	7.34197	0.00137829	0.00865136
ENSG00000050767	COL23A1	72.0646	7.33559	4.84267e-28	1.29409e-26
ENSG00000236254	MTND4P14	7.66389	7.30354	0.000907973	0.00587793
ENSG00000017427	IGF1	189.063	7.25416	7.526e-72	6.59209e-70
ENSG00000175707	KDF1	150.972	7.25281	1.43322e-54	8.57114e-53
ENSG00000091129	NRCAM	69.6127	7.19753	3.14619e-10	3.63763e-09
ENSG00000133121	STARD13	352.311	7.18282	8.8899e-104	1.3644e-101
ENSG00000163283	ALPP	3.05519	7.10045	0.00396671	0.0230855
ENSG00000120337	TNFSF18	13.6893	7.0505	2.45971e-06	2.12444e-05
ENSG00000279208		12.7952	7.04588	7.78078e-06	6.42582e-05
ENSG00000133401	PDZD2	237.425	7.02882	4.16227e-59	2.79792e-57
ENSG00000220472		6.52803	7.01578	0.00266021	0.0159035
ENSG00000124256	ZBP1	27.6289	7.01267	2.0815e-07	1.98131e-06
ENSG00000230018	PPIAP39	3.93291	7.0024	0.00432619	0.0250473
ENSG00000092068	SLC7A8	36.3283	6.96301	2.83279e-09	3.09377e-08
ENSG00000211649	IGLV7-46	5.00234	6.94138	0.00632901	0.0354879
ENSG00000254017	IGHEP2	43.6906	6.9382	2.32065e-17	3.93421e-16
ENSG00000164694	FNDC1	57.2409	6.87843	4.16492e-26	1.03782e-24
ENSG00000175048	ZDHHC14	137.963	6.86926	1.90047e-37	7.14964e-36
ENSG00000273962	IGKV2-40	11.9729	6.86282	0.000118827	0.000861548
ENSG00000177575	CD163	545.286	6.81876	1.6768e-160	5.1931e-158
ENSG00000188611	ASAH2	5.9816	6.8097	0.00377614	0.022043
ENSG00000154274	C4orf19	35.619	6.79497	1.81756e-12	2.42105e-11
ENSG00000088538	DOCK3	54.7161	6.79161	1.68005e-20	3.27016e-19
ENSG00000277196		5.75765	6.77993	0.00421249	0.0244502
ENSG00000132932	ATP8A2	10.0531	6.73736	0.000130598	0.000941774
ENSG00000135063	FAM189A2	7.14288	6.72976	0.00174853	0.0107802
ENSG00000121898	CPXM2	268.313	6.68622	2.4604e-100	3.64703e-98
ENSG00000116991	SIPA1L2	338.889	6.6643	3.53833e-97	5.07151e-95
ENSG00000003987	MTMR7	10.9666	6.66065	0.000307861	0.00211538
ENSG00000117148	ACTL8	305.274	6.658	4.07431e-96	5.69845e-94
ENSG00000184368	MAP7D2	87.0696	6.62944	1.30824e-20	2.56661e-19
ENSG00000078018	MAP2	69.5416	6.62172	0.000204129	0.00143561
ENSG00000109794	FAM149A	258.44	6.57631	2.51371e-44	1.14124e-42
ENSG00000229961		13.394	6.51131	1.15638e-06	1.03058e-05
ENSG00000279718	SNX18P12	10.0159	6.50228	2.67064e-05	0.00020826
ENSG00000198722	UNC13B	1113.34	6.48913	1.9895e-130	4.2597e-128
ENSG00000138792	ENPEP	79.9867	6.476	2.80961e-05	0.000218703
ENSG00000232872	CTAGE3P	6.36244	6.46757	0.00192679	0.0117746
ENSG00000244682	FCGR2C	63.6631	6.44513	5.68084e-24	1.32068e-22
ENSG00000138119	MYOF	304.696	6.44346	1.34516e-68	1.07508e-66
ENSG00000224083	MTCO1P11	9.46497	6.42849	5.11097e-05	0.000387411
ENSG00000237636	ANKRD26P3	27.0491	6.42371	0.000557374	0.00371933
ENSG00000138722	MMRN1	19.2446	6.41948	9.99919e-06	8.17229e-05
ENSG00000196872	KIAA1211L	15.0313	6.40896	0.000701594	0.00461424
ENSG00000169071	ROR2	31.2497	6.40136	2.05468e-12	2.7285e-11
ENSG00000225345	SNX18P3	10.2408	6.39634	8.35305e-05	0.00061777
ENSG00000110934	BIN2	29.2088	6.39533	1.56939e-07	1.50792e-06
ENSG00000261303		34.977	6.38716	0.000773321	0.0050572
ENSG00000079215	SLC1A3	155.655	6.36324	3.87445e-21	7.76816e-20
ENSG00000117090	SLAMF1	141.692	6.31345	4.25666e-17	7.11892e-16
ENSG00000072694	FCGR2B	167.114	6.30689	8.9997e-46	4.21843e-44
ENSG00000105877	DNAH11	103.437	6.26618	0.000291408	0.0020119
ENSG00000168743	NPNT	16.3764	6.20738	1.62219e-05	0.000128994
ENSG00000184500	PROS1	927.955	6.19526	1.1864e-268	1.0288e-265
ENSG00000238061		10.9036	6.18809	1.44234e-05	0.000115434
ENSG00000206190	ATP10A	1898.1	6.18754	0	0
ENSG00000167711	SERPINF2	47.6706	6.14732	1.08554e-14	1.61879e-13
ENSG00000277400		7.46553	6.14594	0.00180859	0.011111
ENSG00000168348	INSM2	10.9423	6.11133	1.01784e-05	8.3031e-05
ENSG00000174804	FZD4	238.413	6.06637	1.1368e-77	1.1202e-75
ENSG00000165899	OTOGL	27.1646	6.05019	7.3322e-09	7.79181e-08
ENSG00000120306	CYSTM1	96.2354	6.04662	1.17519e-12	1.58118e-11
ENSG00000175175	PPM1E	239.007	6.04116	2.2887e-26	5.75259e-25
ENSG00000271723	MROH7-TTC4	10.7537	6.01046	0.00021797	0.00152491
ENSG00000116016	EPAS1	691.181	6.00777	7.61525e-84	8.46611e-82
ENSG00000151224	MAT1A	11.6147	5.99134	0.000609196	0.0040449
ENSG00000166105	GLB1L3	99.5843	5.97598	1.81026e-18	3.25003e-17
ENSG00000232022	FAAHP1	29.206	5.96943	7.02575e-09	7.47532e-08
ENSG00000198838	RYR3	523.145	5.96219	5.07945e-10	5.82624e-09
ENSG00000122862	SRGN	1027.31	5.94876	9.5005e-180	3.8318e-177
ENSG00000229089	ANKRD20A8P	9.66364	5.94806	0.00014994	0.00107233
ENSG00000007402	CACNA2D2	765.27	5.94659	2.0347e-194	9.0482e-192
ENSG00000203697	CAPN8	10.8433	5.93879	5.63052e-05	0.000424381
ENSG00000196844	PATE2	53.9087	5.92219	3.4082e-20	6.55305e-19
ENSG00000106069	CHN2	82.4835	5.90647	1.59421e-13	2.23151e-12
ENSG00000179603	GRM8	11.7558	5.89032	0.00285389	0.0169794
ENSG00000213694	S1PR3	737.332	5.84028	1.9508e-179	7.6894e-177
ENSG00000173482	PTPRM	5779.91	5.82531	0	0
ENSG00000144668	ITGA9	22.8385	5.81906	9.38441e-07	8.42848e-06
ENSG00000185303	SFTPA2	5.59162	5.80145	0.00746015	0.0412568
ENSG00000198691	ABCA4	75.7043	5.77435	1.96258e-17	3.3468e-16
ENSG00000079691	CARMIL1	1840.11	5.74844	0	0
ENSG00000153721	CNKSR3	2902.83	5.74104	2.4182e-154	6.657e-152
ENSG00000168826	ZBTB49	2390.37	5.72892	1.4678e-184	6.0609e-182
ENSG00000175287	PHYHD1	1760.7	5.71053	1.75076e-17	3.00033e-16
ENSG00000152092	ASTN1	5.47578	5.70521	0.00602119	0.0338604
ENSG00000172159	FRMD3	215.815	5.70463	8.40838e-51	4.58574e-49
ENSG00000260571	BNIP3P5	4.737	5.70168	0.00760825	0.0419728
ENSG00000196427	NBPF4	9.37758	5.6792	0.00593359	0.033422
ENSG00000285476		190.073	5.67521	1.53175e-47	7.83633e-46
ENSG00000205822	TPTE2P6	8.33829	5.63808	0.000501922	0.00336484
ENSG00000111704	NANOG	109.621	5.63053	3.40033e-35	1.18895e-33
ENSG00000158571	PFKFB1	59.4886	5.62586	3.46835e-20	6.6613e-19
ENSG00000230225	MTND5P14	10.131	5.62227	0.000152755	0.00109112
ENSG00000213809	KLRK1	60.0455	5.61562	7.32641e-19	1.33189e-17
ENSG00000144857	BOC	39.1072	5.58274	1.16006e-07	1.12459e-06
ENSG00000150995	ITPR1	3315.53	5.57155	8.7736e-234	5.8523e-231
ENSG00000214514	KRT42P	55.699	5.54275	3.35953e-16	5.37495e-15
ENSG00000183206	POTEC	5.92743	5.53755	0.000900667	0.00583499
ENSG00000283361		54.9318	5.53303	3.78857e-22	7.98363e-21
ENSG00000153904	DDAH1	6.88903	5.52043	0.000632987	0.00419324
ENSG00000059377	TBXAS1	258.91	5.48252	3.5156e-43	1.55936e-41
ENSG00000041353	RAB27B	49.2021	5.4586	3.0601e-09	3.32945e-08
ENSG00000031081	ARHGAP31	75.8765	5.44253	6.30561e-30	1.85039e-28
ENSG00000183760	ACP7	27.5768	5.41404	5.9883e-12	7.68727e-11
ENSG00000229052		13.2692	5.41314	1.3174e-05	0.000105874
ENSG00000146006	LRRTM2	22.5657	5.4087	4.59832e-07	4.23744e-06
ENSG00000139193	CD27	9.56743	5.39171	0.00125117	0.00793384
ENSG00000133063	CHIT1	54.531	5.36149	6.26117e-08	6.2282e-07
ENSG00000107789	MINPP1	35.9142	5.34449	0.00640482	0.0358666
ENSG00000197241	SLC2A7	5.98405	5.28398	0.00259128	0.0155075
ENSG00000151726	ACSL1	3338.29	5.28159	0	0
ENSG00000186481	ANKRD20A5P	21.8696	5.2783	0.000290641	0.0020074
ENSG00000088387	DOCK9	3068.33	5.24236	3.0558e-116	5.8239e-114
ENSG00000186265	BTLA	7.04596	5.23966	0.00101447	0.00650422
ENSG00000166444	DENND2B	437.263	5.23454	2.02548e-69	1.68076e-67
ENSG00000116106	EPHA4	42.4194	5.22306	2.20327e-10	2.56797e-09
ENSG00000251356	RAB5CP2	6.42515	5.21661	0.00229518	0.0138501
ENSG00000189221	MAOA	5.59938	5.18103	0.00312398	0.018466
ENSG00000123901	GPR83	217.302	5.17354	1.17192e-56	7.47228e-55
ENSG00000057704	TMCC3	763.811	5.14108	5.25112e-18	9.31188e-17
ENSG00000163659	TIPARP	4093.74	5.12933	0	0
ENSG00000166928	MS4A14	76.9101	5.12831	1.56556e-12	2.09019e-11
ENSG00000112183	RBM24	61.7108	5.10254	1.12244e-22	2.44246e-21
ENSG00000111077	TNS2	389.544	5.07596	9.6362e-28	2.53983e-26
ENSG00000163406	SLC15A2	1334.21	5.05411	5.3411e-175	1.8526e-172
ENSG00000229828	PDE4DIPP1	14.1653	5.05235	0.00087916	0.00570845
ENSG00000092200	RPGRIP1	7.19991	5.04964	0.00355259	0.0208291
ENSG00000213940		23.6403	5.02658	8.46871e-10	9.56826e-09
ENSG00000135272	MDFIC	7.93671	5.01751	0.000661431	0.00436998
ENSG00000152936	LMNTD1	17.0444	5.01649	8.84922e-06	7.25636e-05
ENSG00000182308	DCAF4L1	116.511	5.01563	5.93009e-33	1.90808e-31
ENSG00000172348	RCAN2	217.475	5.00583	4.48506e-64	3.26825e-62
ENSG00000124813	RUNX2	114.038	4.99932	3.92324e-32	1.23262e-30
ENSG00000151468	CCDC3	44.5068	4.99016	7.83499e-12	9.97667e-11
ENSG00000124092	CTCFL	45.3356	4.9713	8.16111e-16	1.27742e-14
ENSG00000251623		233.28	4.96559	6.78824e-38	2.58744e-36
ENSG00000185736	ADARB2	379.976	4.93824	8.34516e-88	9.98139e-86
ENSG00000118515	SGK1	3194.72	4.91824	5.8903e-241	4.0862e-238
ENSG00000163354	DCST2	428.576	4.91012	3.64357e-83	3.9494e-81
ENSG00000244306		3911.11	4.90184	0	0
ENSG00000170745	KCNS3	1104.49	4.89337	2.9723e-217	1.5162e-214
ENSG00000205176	REXO1L1P	56.1776	4.8419	5.87728e-18	1.03693e-16
ENSG00000075426	FOSL2	1022.56	4.83322	3.5951e-118	6.9706e-116
ENSG00000183495	EP400	18006.5	4.83022	2.2186e-208	1.0399e-205
ENSG00000198729	PPP1R14C	31.1206	4.82554	1.78808e-11	2.22458e-10
ENSG00000115109	EPB41L5	246.362	4.82131	9.61076e-13	1.29914e-11
ENSG00000164056	SPRY1	1860.63	4.81765	0	0
ENSG00000151690	MFSD6	2848.33	4.79469	2.1623e-148	5.5972e-146
ENSG00000140961	OSGIN1	56.198	4.75943	2.88508e-17	4.86731e-16
ENSG00000136160	EDNRB	49.3856	4.74026	2.85115e-11	3.5094e-10
ENSG00000196730	DAPK1	1036.31	4.73117	4.80245e-75	4.5021e-73
ENSG00000183111	ARHGEF37	102.473	4.72522	9.06854e-16	1.41308e-14
ENSG00000115604	IL18R1	31.8798	4.69208	2.98659e-08	3.05764e-07
ENSG00000127951	FGL2	7.91073	4.67358	0.000841952	0.00548328
ENSG00000260851		14.7499	4.66956	2.59683e-06	2.23841e-05
ENSG00000125148	MT2A	2523.07	4.64533	6.5283e-119	1.3014e-116
ENSG00000106078	COBL	847.455	4.64295	6.40701e-52	3.58441e-50
ENSG00000141519	CCDC40	278.138	4.62698	2.08067e-47	1.04898e-45
ENSG00000163492	CCDC141	15.6613	4.6151	5.65644e-07	5.18497e-06
ENSG00000173432	SAA1	6.50384	4.60684	0.00891176	0.0486486
ENSG00000201185	RNA5SP202	19.0681	4.60098	3.95276e-06	3.36043e-05
ENSG00000074706	IPCEF1	353.742	4.59002	2.19911e-19	4.11871e-18
ENSG00000101004	NINL	119.515	4.57701	1.92642e-23	4.35025e-22
ENSG00000145569	OTULINL	272.866	4.57609	7.96231e-59	5.29082e-57
ENSG00000185559	DLK1	150.923	4.57018	2.09891e-40	8.72936e-39
ENSG00000101670	LIPG	212.181	4.55801	1.71146e-39	6.90276e-38
ENSG00000139289	PHLDA1	826.162	4.55418	4.6105e-260	3.8076e-257
ENSG00000133193	FAM104A	5645.97	4.54773	0	0
ENSG00000174827	PDZK1	33.3496	4.54728	1.41462e-12	1.89304e-11
ENSG00000164751	PEX2	1422.36	4.54563	1.1092e-99	1.61659e-97
ENSG00000178162	FAR2P2	9.67085	4.53508	0.00751384	0.0415405
ENSG00000151474	FRMD4A	4.82013	4.52192	0.00799769	0.0439911
ENSG00000173262	SLC2A14	45.5189	4.51543	1.39713e-15	2.15957e-14
ENSG00000142549	IGLON5	9.57493	4.51359	0.00157678	0.00978045
ENSG00000105976	MET	11.8769	4.49194	0.000774999	0.00506436
ENSG00000130720	FIBCD1	31.0714	4.46745	5.78007e-06	4.83569e-05
ENSG00000171056	SOX7	1467.3	4.4672	1.9832e-227	1.1095e-224
ENSG00000111907	TPD52L1	174.197	4.45863	1.77597e-29	5.06591e-28
ENSG00000104361	NIPAL2	202.61	4.45119	1.09026e-19	2.06197e-18
ENSG00000154608	CEP170P1	30.6942	4.42489	0.000132041	0.000951388
ENSG00000187398	LUZP2	22.6199	4.40825	6.58658e-08	6.53122e-07
ENSG00000165617	DACT1	1389.13	4.38393	4.1288e-232	2.4692e-229
ENSG00000154511	DIPK1A	1066.73	4.37905	1.4039e-185	5.9387e-183
ENSG00000064989	CALCRL	156.904	4.35038	4.01992e-30	1.18972e-28
ENSG00000171951	SCG2	14.0837	4.34739	0.000840632	0.00547674
ENSG00000172824	CES4A	261.563	4.34138	3.79614e-35	1.32202e-33
ENSG00000172476	RAB40A	13.1491	4.34083	0.000207033	0.00145367
ENSG00000170989	S1PR1	96.9062	4.33975	2.57902e-16	4.16074e-15
ENSG00000107984	DKK1	27.5209	4.33524	3.25335e-09	3.53526e-08
ENSG00000113319	RASGRF2	46.3131	4.32641	5.00094e-08	5.03082e-07
ENSG00000189167	ZAR1L	9.18929	4.32426	0.00326657	0.0192627
ENSG00000163491	NEK10	108.969	4.32189	8.7015e-11	1.04004e-09
ENSG00000196139	AKR1C3	648.017	4.31647	6.95279e-58	4.51619e-56
ENSG00000082512	TRAF5	4119.06	4.3163	0	0
ENSG00000160868	CYP3A4	20.1348	4.31212	1.32646e-07	1.28018e-06
ENSG00000144642	RBMS3	516.728	4.30868	1.53556e-46	7.37708e-45
ENSG00000249590		10.8939	4.30101	0.00381653	0.0222413
ENSG00000066827	ZFAT	1261.86	4.2837	2.32992e-72	2.07219e-70
ENSG00000130561	SAG	216.935	4.28229	4.25812e-31	1.30475e-29
ENSG00000164161	HHIP	96.1396	4.25364	5.73181e-14	8.16819e-13
ENSG00000256574	OR13A1	45.5489	4.22121	1.69831e-06	1.48532e-05
ENSG00000112367	FIG4	2755.84	4.21139	0	0
ENSG00000166927	MS4A7	131.612	4.20103	1.71869e-15	2.64718e-14
ENSG00000133195	SLC39A11	942.149	4.19526	1.0306e-161	3.2497e-159
ENSG00000160282	FTCD	46.3406	4.1897	5.98674e-08	5.97056e-07
ENSG00000126759	CFP	122.037	4.17948	1.94858e-11	2.4156e-10
ENSG00000241889		11.0338	4.17218	0.00227383	0.0137308
ENSG00000119900	OGFRL1	7545.19	4.15338	1.4539e-152	3.9399e-150
ENSG00000103534	TMC5	7.24588	4.13747	0.00755289	0.0417133
ENSG00000182871	COL18A1	122.717	4.13559	1.18302e-11	1.49216e-10
ENSG00000182021		11.2982	4.11553	0.000538762	0.00360345
ENSG00000136052	SLC41A2	203.61	4.10572	8.30208e-24	1.91212e-22
ENSG00000145794	MEGF10	27.6154	4.10556	0.000146093	0.00104568
ENSG00000131370	SH3BP5	165.297	4.06941	1.87148e-22	4.01199e-21
ENSG00000102316	MAGED2	4118.95	4.04914	2.1804e-196	9.9513e-194
ENSG00000173905	GOLIM4	381.304	4.04365	0.000660235	0.00436374
ENSG00000158106	RHPN1	8154.79	4.03286	6.33949e-97	9.01194e-95
ENSG00000120708	TGFBI	8.94087	4.02664	0.00677508	0.0377571
ENSG00000058866	DGKG	86.8034	4.01102	3.27897e-15	4.98836e-14
ENSG00000184523	PTGER4P2	59.1379	3.97813	2.5372e-15	3.88031e-14
ENSG00000187193	MT1X	6569.74	3.97783	1.0906e-134	2.3942e-132
ENSG00000171408	PDE7B	8.41471	3.9648	0.00717702	0.039818
ENSG00000285417		630.807	3.95847	2.80505e-25	6.81343e-24
ENSG00000101977	MCF2	52.0684	3.95206	4.6899e-07	4.31724e-06
ENSG00000164574	GALNT10	1502.53	3.94736	1.2511e-104	1.9373e-102
ENSG00000257335	MGAM	60.4404	3.93867	2.58359e-07	2.4365e-06
ENSG00000244471		25.9448	3.93528	9.75681e-08	9.52236e-07
ENSG00000121933	TMIGD3	27.9645	3.92581	0.00012839	0.00092739
ENSG00000215512		562.711	3.92521	2.20249e-81	2.30107e-79
ENSG00000172554	SNTG2	25.6934	3.87338	5.45865e-06	4.58004e-05
ENSG00000164002	EXO5	1971.65	3.84592	1.0904e-250	8.2221e-248
ENSG00000049323	LTBP1	969.968	3.84453	2.4639e-114	4.6447e-112
ENSG00000115756	HPCAL1	2710.86	3.83849	1.3617e-176	5.1339e-174
ENSG00000224081	SLC44A3-AS1	103.743	3.83316	1.95487e-14	2.88049e-13
ENSG00000059691	GATB	1878.28	3.82578	1.6951e-176	6.1248e-174
ENSG00000134317	GRHL1	135.48	3.78317	9.98524e-21	1.96789e-19
ENSG00000211698	TRGV4	30.8038	3.77972	9.10394e-08	8.90523e-07
ENSG00000137265	IRF4	4235.75	3.77418	8.277e-131	1.7944e-128
ENSG00000155265	GOLGA7B	289.855	3.77186	1.14622e-17	1.98789e-16
ENSG00000188706	ZDHHC9	1921.62	3.72746	1.0786e-104	1.6852e-102
ENSG00000141527	CARD14	112.935	3.72637	7.87586e-23	1.72463e-21
ENSG00000237451	CDK2AP2P2	50.7648	3.72512	9.41686e-10	1.05912e-08
ENSG00000139508	SLC46A3	884.714	3.72494	1.6203e-172	5.3021e-170
ENSG00000157343	ARMC12	230.092	3.72185	2.84624e-17	4.81115e-16
ENSG00000080709	KCNN2	70.4375	3.71535	6.93357e-13	9.47588e-12
ENSG00000163661	PTX3	54.8882	3.7131	2.73297e-14	3.98637e-13
ENSG00000225210	DUXAP9	730.572	3.71164	3.45686e-80	3.52661e-78
ENSG00000140932	CMTM2	498.153	3.70408	1.52754e-57	9.8851e-56
ENSG00000182551	ADI1	2669.07	3.70138	3.7646e-106	6.0453e-104
ENSG00000196408	NOXO1	10.7258	3.69878	0.00062282	0.00412904
ENSG00000002587	HS3ST1	235.412	3.6745	6.12458e-38	2.34997e-36
ENSG00000185842	DNAH14	68.1252	3.66037	7.9341e-06	6.53687e-05
ENSG00000227331	RPL7AP22	7.81409	3.65769	0.00692886	0.0385522
ENSG00000103742	IGDCC4	68.065	3.65566	4.99443e-13	6.85243e-12
ENSG00000140873	ADAMTS18	100.096	3.64852	4.09895e-16	6.51587e-15
ENSG00000155926	SLA	61.739	3.63754	1.09886e-06	9.83358e-06
ENSG00000069702	TGFBR3	538.442	3.6369	1.48072e-23	3.36567e-22
ENSG00000204791	SMPD5	10.3997	3.63337	0.00424299	0.0246025
ENSG00000206077	ZDHHC11B	579.874	3.62457	3.32811e-59	2.24589e-57
ENSG00000153246	PLA2R1	15.0407	3.60759	0.00150805	0.00938096
ENSG00000211699	TRGV3	66.5201	3.57949	4.15822e-15	6.28737e-14
ENSG00000155849	ELMO1	5921.85	3.56987	1.6913e-176	6.1248e-174
ENSG00000211967	IGHV3-53	7.60609	3.56884	0.00604065	0.0339588
ENSG00000130037	KCNA5	101.102	3.56446	3.57503e-21	7.17614e-20
ENSG00000163554	SPTA1	2158.23	3.51962	3.25035e-72	2.86146e-70
ENSG00000073712	FERMT2	737.155	3.51823	1.30616e-53	7.65294e-52
ENSG00000184731	FAM110C	11.4468	3.51754	0.00138555	0.00867492
ENSG00000096968	JAK2	1806.96	3.50403	6.13184e-62	4.35838e-60
ENSG00000154978	VOPP1	2406.91	3.5027	7.6048e-175	2.5861e-172
ENSG00000091157	WDR7	2181.15	3.49994	3.76064e-48	1.97042e-46
ENSG00000128791	TWSG1	1410.82	3.48938	4.04682e-47	2.00526e-45
ENSG00000135678	CPM	686.972	3.48904	1.71347e-25	4.20321e-24
ENSG00000135898	GPR55	9.94864	3.48849	0.00147873	0.00921511
ENSG00000086717	PPEF1	27.0959	3.48047	0.000203178	0.00143008
ENSG00000131724	IL13RA1	18.8699	3.47961	8.29529e-05	0.000613759
ENSG00000165533	TTC8	341.555	3.47739	1.04302e-46	5.0812e-45
ENSG00000257576	HSPD1P4	30.6258	3.45066	1.28959e-07	1.24529e-06
ENSG00000116668	SWT1	506.38	3.44213	8.30035e-36	2.96199e-34
ENSG00000147383	NSDHL	1445.44	3.44205	5.06594e-66	3.85344e-64
ENSG00000125388	GRK4	391.441	3.4388	1.04462e-62	7.51738e-61
ENSG00000154359	LONRF1	599.191	3.43236	6.98372e-26	1.73274e-24
ENSG00000100003	SEC14L2	408.256	3.41593	4.38087e-22	9.17603e-21
ENSG00000189292	ALKAL2	10.7372	3.41375	0.00509212	0.0290025
ENSG00000185942	NKAIN3	9.49447	3.40218	0.00384978	0.0224275
ENSG00000154262	ABCA6	18.0756	3.39664	0.000443882	0.00299542
ENSG00000131686	CA6	12.4859	3.38902	0.00789106	0.0434321
ENSG00000080546	SESN1	1654.41	3.3823	4.447e-143	1.0862e-140
ENSG00000283559	EXOC3L2	16.4949	3.36456	0.00277252	0.016518
ENSG00000075399	VPS9D1	625.293	3.36056	1.19181e-49	6.35985e-48
ENSG00000155636	RBM45	1282.17	3.35822	3.5504e-146	8.7964e-144
ENSG00000150093	ITGB1	6522.99	3.3382	1.06007e-72	9.47669e-71
ENSG00000229808		14.7129	3.32962	0.00634121	0.0355333
ENSG00000181019	NQO1	306.409	3.32435	1.45318e-29	4.15882e-28
ENSG00000130340	SNX9	335.275	3.31767	3.64591e-46	1.73236e-44
ENSG00000172296	SPTLC3	212.813	3.31224	4.56764e-16	7.2278e-15
ENSG00000100678	SLC8A3	47.8004	3.30839	1.06037e-09	1.18645e-08
ENSG00000250942	ENPP7P11	25.4494	3.29189	1.82573e-05	0.000144451
ENSG00000260735		60.4817	3.28324	8.94542e-10	1.00675e-08
ENSG00000110693	SOX6	33.5892	3.28157	5.31761e-05	0.00040202
ENSG00000164106	SCRG1	23.0384	3.27881	9.43131e-05	0.000693963
ENSG00000126767	ELK1	3363.99	3.27586	5.93275e-85	6.81401e-83
ENSG00000136810	TXN	4211.29	3.27078	5.2261e-129	1.1053e-126
ENSG00000123191	ATP7B	629.803	3.26962	7.54632e-36	2.70405e-34
ENSG00000227745		281.628	3.26392	7.13421e-29	1.97966e-27
ENSG00000141219	C17orf80	3232.66	3.26148	1.69033e-95	2.32662e-93
ENSG00000170011	MYRIP	293.76	3.26051	5.83577e-39	2.30022e-37
ENSG00000249141		12.3815	3.24613	0.00454428	0.0262181
ENSG00000021762	OSBPL5	2036.15	3.24275	1.60206e-76	1.56093e-74
ENSG00000100299	ARSA	1543.21	3.23955	1.44317e-50	7.79717e-49
ENSG00000176946	THAP4	3980.78	3.22466	2.0929e-106	3.3923e-104
ENSG00000169989	TIGD4	19.3037	3.22403	5.97222e-05	0.000448188
ENSG00000186583	SPATC1	23.115	3.21962	0.000249622	0.00173376
ENSG00000129595	EPB41L4A	42.7719	3.19799	3.59366e-09	3.88802e-08
ENSG00000183067	IGSF5	10.7266	3.19568	0.00881811	0.0481677
ENSG00000224309	ANKRD30BP2	191.713	3.19244	4.26017e-15	6.4359e-14
ENSG00000158023	WDR66	188.177	3.1825	8.54031e-16	1.33317e-14
ENSG00000100024	UPB1	29.8082	3.18063	0.00161855	0.0100113
ENSG00000125257	ABCC4	815.686	3.17384	9.47884e-65	6.99538e-63
ENSG00000173198	CYSLTR1	2065.3	3.15938	1.62318e-34	5.46617e-33
ENSG00000166377	ATP9B	2898.23	3.15252	5.59541e-92	7.29633e-90
ENSG00000150938	CRIM1	2829.43	3.15019	8.03886e-36	2.8746e-34
ENSG00000166405	RIC3	15.9124	3.14476	0.0025392	0.0152273
ENSG00000145198	VWA5B2	881.545	3.14333	5.75255e-56	3.56309e-54
ENSG00000159674	SPON2	133.243	3.13565	7.01039e-17	1.16128e-15
ENSG00000184669	OR7E14P	96.5026	3.13172	2.46773e-15	3.78072e-14
ENSG00000177359		220.037	3.12676	1.27586e-14	1.8977e-13
ENSG00000144724	PTPRG	2317.16	3.12344	6.19381e-94	8.39213e-92
ENSG00000182968	SOX1	322.673	3.11681	1.57648e-41	6.6848e-40
ENSG00000171368	TPPP	60.892	3.11164	1.46058e-10	1.71664e-09
ENSG00000171502	COL24A1	28.9502	3.10593	0.00317604	0.0187609
ENSG00000185924	RTN4RL1	100.771	3.10447	1.03419e-13	1.46058e-12
ENSG00000146555	SDK1	1907.96	3.10426	0.00283885	0.0168998
ENSG00000227191	TRGC2	57.9649	3.09346	7.5031e-11	9.01152e-10
ENSG00000129204	USP6	421.656	3.09223	8.24178e-25	1.96612e-23
ENSG00000151689	INPP1	196.843	3.08921	4.08002e-13	5.62479e-12
ENSG00000058063	ATP11B	6790.31	3.08561	1.53135e-54	9.12654e-53
ENSG00000002586	CD99	6522.98	3.08286	4.7715e-160	1.4518e-157
ENSG00000140391	TSPAN3	6883.39	3.07864	2.7477e-165	8.8248e-163
ENSG00000111885	MAN1A1	4413.98	3.0767	1.27068e-43	5.70919e-42
ENSG00000213214	ARHGEF35	68.229	3.05815	7.70597e-11	9.24237e-10
ENSG00000181045	SLC26A11	709.349	3.04451	2.52468e-48	1.33492e-46
ENSG00000136870	ZNF189	1994.82	3.0443	3.6707e-119	7.4024e-117
ENSG00000141179	PCTP	1217.26	3.02947	3.86382e-60	2.64863e-58
ENSG00000181001	OR52N1	46.0077	3.02864	8.6011e-06	7.05958e-05
ENSG00000116678	LEPR	75.1726	3.02803	2.25202e-12	2.98371e-11
ENSG00000124203	ZNF831	224.124	3.02616	1.93313e-11	2.39988e-10
ENSG00000272281	TPTE2P2	23.8049	3.01834	0.00762169	0.0420296
ENSG00000103335	PIEZO1	24954.5	3.01353	4.17709e-56	2.59653e-54
ENSG00000204580	DDR1	414.617	3.01337	0.00129732	0.00821147
ENSG00000127329	PTPRB	38.1022	3.00875	1.68163e-06	1.47326e-05
ENSG00000189423	USP32P3	84.5569	3.00697	1.77511e-13	2.48072e-12
ENSG00000147059	SPIN2A	76.9148	2.99041	5.80836e-10	6.64037e-09
ENSG00000144677	CTDSPL	807.503	2.98329	7.85006e-55	4.72721e-53
ENSG00000135643	KCNMB4	577.654	2.98241	3.02505e-40	1.24321e-38
ENSG00000125337	KIF25	181.198	2.97917	6.54758e-19	1.19312e-17
ENSG00000162407	PLPP3	24.6251	2.97587	5.08441e-05	0.000385566
ENSG00000103222	ABCC1	4130.79	2.97016	1.69166e-54	1.00474e-52
ENSG00000173064	HECTD4	7734.85	2.95207	2.1045e-42	9.12458e-41
ENSG00000111961	SASH1	25.5546	2.9497	4.61817e-05	0.00035113
ENSG00000120498	TEX11	14.3693	2.94837	0.00894207	0.0487527
ENSG00000174669	SLC29A2	821.112	2.9294	8.20917e-34	2.71701e-32
ENSG00000106780	MEGF9	2213.54	2.9267	1.73222e-45	8.07576e-44
ENSG00000070159	PTPN3	52.0673	2.91486	0.000368014	0.00250883
ENSG00000068001	HYAL2	430.64	2.91479	9.87345e-24	2.26502e-22
ENSG00000110876	SELPLG	23.2702	2.91404	0.0012404	0.0078684
ENSG00000158497	HMHB1	174.982	2.90879	3.69252e-19	6.79103e-18
ENSG00000183722	LHFPL6	1040	2.90597	8.22878e-70	6.89429e-68
ENSG00000137266	SLC22A23	1159.88	2.90087	2.57818e-93	3.41323e-91
ENSG00000157613	CREB3L1	142.604	2.90066	0.00177914	0.0109533
ENSG00000101265	RASSF2	3274.99	2.88446	3.80521e-89	4.71384e-87
ENSG00000238269	PAGE2B	15.5352	2.86493	0.00633424	0.0355057
ENSG00000181523	SGSH	2642.2	2.86432	2.7464e-103	4.1781e-101
ENSG00000174306	ZHX3	1999.44	2.85599	1.67532e-22	3.60484e-21
ENSG00000014914	MTMR11	33.0085	2.85285	0.000377174	0.00256522
ENSG00000001561	ENPP4	1041.76	2.8476	1.06046e-69	8.84206e-68
ENSG00000161381	PLXDC1	133.478	2.84254	7.34082e-05	0.000546638
ENSG00000166794	PPIB	9133.88	2.8289	7.0345e-129	1.4699e-126
ENSG00000178075	GRAMD1C	129.149	2.82618	7.67336e-10	8.6923e-09
ENSG00000223602		52.4396	2.82457	5.64363e-07	5.17597e-06
ENSG00000135127	BICDL1	106.977	2.82294	6.41065e-07	5.84235e-06
ENSG00000176919	C8G	17.2804	2.81958	0.00897572	0.0489208
ENSG00000185920	PTCH1	646.227	2.81703	0.00719416	0.0399003
ENSG00000094975	SUCO	2868.04	2.79264	9.06288e-87	1.06923e-84
ENSG00000101544	ADNP2	3639.64	2.78836	6.23318e-53	3.55599e-51
ENSG00000026297	RNASET2	2571.94	2.76447	8.54968e-65	6.33663e-63
ENSG00000122035	RASL11A	30.2849	2.75982	0.00243339	0.0146383
ENSG00000005059	MCUB	1168.31	2.73496	1.61498e-22	3.488e-21
ENSG00000146433	TMEM181	2794.03	2.73427	1.59224e-46	7.62823e-45
ENSG00000067445	TRO	2881.31	2.73323	2.4437e-146	6.1422e-144
ENSG00000239264	TXNDC5	6897.91	2.73067	7.86709e-68	6.23009e-66
ENSG00000239704	CDRT4	26.6277	2.72633	0.00487222	0.0279053
ENSG00000146147	MLIP	19.5609	2.72623	0.00161446	0.00999271
ENSG00000136867	SLC31A2	191.813	2.72576	2.43358e-17	4.11762e-16
ENSG00000167779	IGFBP6	43.5616	2.72318	6.49517e-05	0.00048617
ENSG00000140839	CLEC18B	69.541	2.72249	0.000265607	0.00184036
ENSG00000215375	MYL5	642.712	2.72225	1.83462e-28	4.97932e-27
ENSG00000183696	UPP1	21.4492	2.71592	0.000752386	0.00492587
ENSG00000125124	BBS2	1717.31	2.71476	5.44589e-30	1.60626e-28
ENSG00000112096	SOD2	9117.44	2.70521	2.61561e-60	1.80727e-58
ENSG00000116990	MYCL	86.8141	2.70277	1.76857e-07	1.69087e-06
ENSG00000084110	HAL	30.2881	2.69985	0.000263874	0.00182908
ENSG00000107242	PIP5K1B	108.059	2.68536	2.01835e-10	2.35878e-09
ENSG00000008516	MMP25	117.268	2.68501	1.58151e-10	1.85702e-09
ENSG00000168939	SPRY3	224.15	2.68039	3.79138e-25	9.13249e-24
ENSG00000035403	VCL	3993.71	2.67798	9.63619e-42	4.09609e-40
ENSG00000171522	PTGER4	1050.83	2.67675	2.85048e-57	1.83096e-55
ENSG00000236829		46.822	2.67144	7.88569e-06	6.50316e-05
ENSG00000065320	NTN1	539.281	2.67003	5.81216e-31	1.76843e-29
ENSG00000104067	TJP1	25.0377	2.6685	0.00666103	0.0371933
ENSG00000157315	TMED6	53.3734	2.66842	0.00106947	0.00684424
ENSG00000125868	DSTN	1945.44	2.66354	7.26702e-83	7.77975e-81
ENSG00000162390	ACOT11	322.576	2.66257	7.01064e-17	1.16128e-15
ENSG00000150403	TMCO3	2185.49	2.65851	1.15757e-80	1.19498e-78
ENSG00000160284	SPATC1L	1066.72	2.65378	3.07786e-34	1.0285e-32
ENSG00000039319	ZFYVE16	3063.62	2.6489	5.56857e-51	3.04655e-49
ENSG00000123159	GIPC1	1130.22	2.64666	1.99814e-31	6.16615e-30
ENSG00000174227	PIGG	3724.38	2.63979	2.72534e-85	3.17218e-83
ENSG00000124181	PLCG1	12945.8	2.634	1.90379e-35	6.71085e-34
ENSG00000186487	MYT1L	213.168	2.62174	3.59805e-16	5.74595e-15
ENSG00000198585	NUDT16	2396.65	2.62096	9.95292e-79	9.92031e-77
ENSG00000171786	NHLH1	21.0805	2.61757	0.00379817	0.0221417
ENSG00000101222	SPEF1	18.6692	2.60781	0.00354772	0.0208076
ENSG00000167671	UBXN6	3239.19	2.59177	7.9487e-35	2.72439e-33
ENSG00000181830	SLC35C1	705.958	2.59132	6.55909e-21	1.30452e-19
ENSG00000197702	PARVA	27.6226	2.58666	0.000397591	0.00269668
ENSG00000176435	CLEC14A	937.991	2.58343	0.00760898	0.0419728
ENSG00000186787	SPIN2B	371.679	2.57837	2.92541e-25	7.09585e-24
ENSG00000236809	SNX25P1	23.9232	2.57796	0.00193696	0.0118326
ENSG00000172893	DHCR7	4658.68	2.57676	1.82654e-88	2.23082e-86
ENSG00000157191	NECAP2	3473.94	2.57438	9.2626e-119	1.8255e-116
ENSG00000269313	MAGIX	36.4748	2.56555	0.00202543	0.0123417
ENSG00000185164	NOMO2	3292.23	2.56505	3.73874e-22	7.8882e-21
ENSG00000182372	CLN8	210.103	2.56392	0.000109258	0.000796831
ENSG00000148926	ADM	310.877	2.56011	4.48846e-16	7.11548e-15
ENSG00000156804	FBXO32	245.554	2.55913	1.18155e-13	1.66463e-12
ENSG00000174943	KCTD13	941.429	2.55209	2.50997e-35	8.81183e-34
ENSG00000101493	ZNF516	1160.49	2.55007	1.85692e-16	3.01824e-15
ENSG00000152056	AP1S3	279.541	2.54435	4.00872e-10	4.6103e-09
ENSG00000102158	MAGT1	3367.91	2.53854	1.52076e-12	2.03194e-11
ENSG00000029534	ANK1	462.408	2.53474	1.69061e-11	2.10786e-10
ENSG00000104490	NCALD	58.3216	2.53069	1.3995e-05	0.00011216
ENSG00000154589	LY96	185.774	2.52812	3.96138e-18	7.06812e-17
ENSG00000144749	LRIG1	5413.56	2.52561	2.13069e-88	2.5841e-86
ENSG00000253276	CCDC71L	1516.42	2.52476	5.65094e-66	4.27966e-64
ENSG00000163785	RYK	1807.87	2.52316	2.5055e-105	3.9503e-103
ENSG00000102181	CD99L2	1852.4	2.51396	2.39931e-72	2.12302e-70
ENSG00000173548	SNX33	566.855	2.5092	4.98884e-25	1.20002e-23
ENSG00000157593	SLC35B2	2231.13	2.5089	2.35479e-83	2.58475e-81
ENSG00000248483	POU5F2	28.0407	2.50066	0.00204264	0.01243
ENSG00000140416	TPM1	706.737	2.49903	7.72559e-38	2.93827e-36
ENSG00000218227		177.488	2.49876	3.6254e-12	4.74531e-11
ENSG00000168268	NT5DC2	4721.57	2.49622	1.59384e-47	8.08246e-46
ENSG00000184788	SATL1	133.319	2.49616	4.97255e-09	5.33327e-08
ENSG00000122547	EEPD1	189.229	2.49098	0.000956088	0.00616639
ENSG00000132182	NUP210	3497.01	2.48418	1.17543e-06	1.04594e-05
ENSG00000135407	AVIL	88.4209	2.47807	9.9172e-05	0.000728788
ENSG00000284620		299.522	2.47764	3.04801e-28	8.22108e-27
ENSG00000089737	DDX24	3672.56	2.47011	0.000916576	0.00592478
ENSG00000122359	ANXA11	5689.84	2.46866	6.83966e-31	2.07378e-29
ENSG00000121101	TEX14	142.711	2.46486	2.17249e-06	1.88482e-05
ENSG00000104635	SLC39A14	3264.47	2.46235	1.93966e-22	4.14791e-21
ENSG00000265491	RNF115	2871.97	2.4578	1.0244e-135	2.2777e-133
ENSG00000134352	IL6ST	1199.47	2.45321	9.74315e-07	8.74161e-06
ENSG00000027075	PRKCH	986.552	2.45214	4.26019e-22	8.9557e-21
ENSG00000142494	SLC47A1	104.658	2.45062	2.4206e-09	2.65028e-08
ENSG00000004848	ARX	69.2609	2.44795	0.00133967	0.00844255
ENSG00000110104	CCDC86	1878.34	2.44183	1.51141e-61	1.06554e-59
ENSG00000151208	DLG5	2831.5	2.43292	7.40558e-29	2.04841e-27
ENSG00000070371	CLTCL1	1120.97	2.4296	1.97229e-27	5.16699e-26
ENSG00000145375	SPATA5	883.395	2.42939	3.56146e-27	9.26032e-26
ENSG00000165102	HGSNAT	874.497	2.42024	9.86196e-27	2.51894e-25
ENSG00000067208	EVI5	587.412	2.41927	9.76767e-12	1.23922e-10
ENSG00000066056	TIE1	231.526	2.41868	1.72786e-10	2.02611e-09
ENSG00000128039	SRD5A3	711.54	2.41596	6.85615e-24	1.58753e-22
ENSG00000050327	ARHGEF5	124.177	2.41188	0.000472274	0.00317467
ENSG00000171155	C1GALT1C1	235.673	2.41166	2.89147e-14	4.21401e-13
ENSG00000217120		95.2095	2.41132	2.91535e-08	2.98823e-07
ENSG00000165806	CASP7	3142.27	2.41097	3.70665e-51	2.04077e-49
ENSG00000174132	FAM174A	165.139	2.40132	1.17749e-11	1.48626e-10
ENSG00000067606	PRKCZ	1403.32	2.39679	9.23948e-13	1.24992e-11
ENSG00000110880	CORO1C	4458.57	2.39462	3.17802e-40	1.30299e-38
ENSG00000250571	GLI4	1158.1	2.3946	7.41448e-30	2.16846e-28
ENSG00000136636	KCTD3	2511.32	2.39319	1.71778e-53	9.96371e-52
ENSG00000162783	IER5	1463.83	2.38743	1.71163e-59	1.16411e-57
ENSG00000104419	NDRG1	773.81	2.38096	5.20568e-18	9.24074e-17
ENSG00000119630	PGF	88.0506	2.37313	4.32058e-06	3.66415e-05
ENSG00000111305	GSG1	24.4017	2.3618	0.00666994	0.037231
ENSG00000175344	CHRNA7	49.8688	2.35736	0.00568699	0.0321688
ENSG00000141429	GALNT1	3541.45	2.35723	3.30322e-17	5.55653e-16
ENSG00000165338	HECTD2	791.673	2.34855	1.94138e-19	3.63993e-18
ENSG00000155893	PXYLP1	320.543	2.32893	6.00962e-13	8.21962e-12
ENSG00000106617	PRKAG2	368.073	2.32885	2.41896e-11	2.98804e-10
ENSG00000111540	RAB5B	6274.62	2.32561	7.76027e-73	6.97338e-71
ENSG00000122378	PRXL2A	4204.41	2.32457	3.67667e-73	3.32107e-71
ENSG00000137460	FHDC1	25.9364	2.32192	0.00620984	0.0348535
ENSG00000176155	CCDC57	2574.48	2.32166	2.25255e-15	3.45411e-14
ENSG00000173517	PEAK1	2920.7	2.31928	1.8523e-23	4.18833e-22
ENSG00000166548	TK2	1258.86	2.31921	4.01539e-24	9.4234e-23
ENSG00000187498	COL4A1	162.551	2.31885	6.65068e-05	0.000497596
ENSG00000132965	ALOX5AP	340.87	2.31577	3.90659e-22	8.22232e-21
ENSG00000177879	AP3S1	3392.52	2.31513	1.20826e-46	5.85329e-45
ENSG00000116157	GPX7	1500.66	2.31466	4.27438e-38	1.65102e-36
ENSG00000062598	ELMO2	1916.7	2.31407	1.2492e-58	8.23759e-57
ENSG00000087269	NOP14	4409.41	2.30868	1.21828e-77	1.19371e-75
ENSG00000114850	SSR3	6333.07	2.30846	1.69105e-36	6.20038e-35
ENSG00000135709	KIAA0513	281.585	2.29826	7.40376e-16	1.16307e-14
ENSG00000081377	CDC14B	57.1263	2.29736	0.00017747	0.00125473
ENSG00000149179	C11orf49	99.2063	2.28924	0.00777791	0.0428502
ENSG00000173334	TRIB1	1068.83	2.2875	2.92935e-26	7.33099e-25
ENSG00000146535	GNA12	4924.62	2.28631	2.13008e-47	1.07078e-45
ENSG00000112186	CAP2	261.473	2.28577	5.15286e-12	6.64431e-11
ENSG00000037474	NSUN2	7901.91	2.2847	1.19501e-90	1.50182e-88
ENSG00000244119	PDCL3P4	43.7098	2.28419	0.00147445	0.00919501
ENSG00000119280	C1orf198	1306.25	2.27475	5.84232e-47	2.87035e-45
ENSG00000100918	REC8	184.184	2.27095	1.61763e-05	0.000128691
ENSG00000100364	KIAA0930	3002.15	2.26964	2.22787e-64	1.63029e-62
ENSG00000183255	PTTG1IP	6102.82	2.26855	2.08624e-56	1.3157e-54
ENSG00000134297	PLEKHA8P1	147.782	2.26811	9.3007e-05	0.000685516
ENSG00000170153	RNF150	922.501	2.26376	3.84774e-34	1.2833e-32
ENSG00000170835	CEL	196.03	2.26374	3.48765e-07	3.2502e-06
ENSG00000187243	MAGED4B	479.965	2.25869	3.73893e-05	0.000287049
ENSG00000229349	ACTG1P9	41.6096	2.2579	0.00224593	0.0135908
ENSG00000066455	GOLGA5	1638.87	2.25701	4.61079e-47	2.2782e-45
ENSG00000013561	RNF14	1313.49	2.2515	7.50563e-12	9.57837e-11
ENSG00000161677	JOSD2	127.975	2.25139	2.0846e-06	1.81128e-05
ENSG00000164344	KLKB1	36.0708	2.24749	0.00272601	0.0162632
ENSG00000153391	INO80C	890.338	2.23668	1.12021e-23	2.56398e-22
ENSG00000085063	CD59	1942.3	2.23482	4.76339e-16	7.52381e-15
ENSG00000197894	ADH5	5614.8	2.23042	2.92476e-42	1.26179e-40
ENSG00000146376	ARHGAP18	345.964	2.23008	7.90871e-07	7.1587e-06
ENSG00000109944	JHY	104.001	2.22775	1.94412e-05	0.000153189
ENSG00000158292	GPR153	588.14	2.22644	2.38243e-21	4.82129e-20
ENSG00000133812	SBF2	2315.35	2.22217	4.478e-13	6.14901e-12
ENSG00000166963	MAP1A	1994.27	2.22179	1.967e-15	3.02158e-14
ENSG00000100490	CDKL1	115.189	2.2147	0.000647419	0.0042823
ENSG00000165905	LARGE2	328.567	2.21212	2.38318e-08	2.45437e-07
ENSG00000147799	ARHGAP39	379.374	2.20891	5.65225e-14	8.06142e-13
ENSG00000094841	UPRT	678.096	2.20418	1.17946e-15	1.82964e-14
ENSG00000136098	NEK3	435.595	2.20277	3.50844e-11	4.28801e-10
ENSG00000188818	ZDHHC11	1015.9	2.19672	1.09194e-10	1.29267e-09
ENSG00000145050	MANF	1254.96	2.19587	1.33666e-34	4.52769e-33
ENSG00000173212	MAB21L3	152.602	2.19579	0.000145961	0.00104517
ENSG00000254996	ANKHD1-EIF4EBP3	1947.27	2.1944	4.06979e-14	5.86232e-13
ENSG00000086159	AQP6	233.386	2.19393	1.15478e-09	1.28711e-08
ENSG00000135048	CEMIP2	726.719	2.19157	3.11806e-11	3.82166e-10
ENSG00000081087	OSTM1	497.378	2.1911	4.22078e-06	3.58126e-05
ENSG00000038382	TRIO	5044.73	2.19015	4.90093e-17	8.17277e-16
ENSG00000131871	SELENOS	1266.53	2.17119	9.80185e-38	3.71165e-36
ENSG00000109756	RAPGEF2	3937.27	2.16913	4.07427e-24	9.54286e-23
ENSG00000164808	SPIDR	2279.09	2.16646	3.52287e-12	4.61808e-11
ENSG00000003436	TFPI	998.351	2.16383	1.38492e-34	4.68201e-33
ENSG00000051523	CYBA	5605.72	2.15555	1.76224e-22	3.78718e-21
ENSG00000259205	PRKXP1	57.0975	2.15526	0.0023853	0.014359
ENSG00000153162	BMP6	44.4916	2.1537	0.00159803	0.0099016
ENSG00000160211	G6PD	2746.42	2.1506	4.51921e-23	1.00098e-21
ENSG00000169710	FASN	15058.8	2.14531	3.65651e-16	5.82558e-15
ENSG00000135404	CD63	2767.65	2.14386	7.14086e-35	2.45235e-33
ENSG00000149489	ROM1	52.7787	2.14132	0.00723416	0.0401094
ENSG00000051108	HERPUD1	3295.76	2.14114	3.95951e-33	1.28115e-31
ENSG00000128594	LRRC4	278.948	2.13668	1.44036e-10	1.69587e-09
ENSG00000104325	DECR1	2178.73	2.13425	2.23177e-26	5.61765e-25
ENSG00000187068	C3orf70	85.5891	2.13208	3.91732e-05	0.000299947
ENSG00000243147	MRPL33	847.646	2.12635	4.25784e-29	1.19488e-27
ENSG00000253626	EIF5AL1	67.9484	2.12259	0.000334351	0.0022896
ENSG00000174238	PITPNA	3427.62	2.11644	8.97969e-29	2.47591e-27
ENSG00000086189	DIMT1	834.843	2.11445	6.10289e-23	1.34659e-21
ENSG00000172428	COPS9	721.021	2.11322	7.10503e-13	9.6797e-12
ENSG00000170876	TMEM43	3243.66	2.11264	2.25837e-46	1.07898e-44
ENSG00000204677	FAM153CP	226.941	2.108	3.29217e-07	3.07464e-06
ENSG00000229644	NAMPTP1	38.5071	2.0935	0.00874047	0.0477737
ENSG00000160746	ANO10	377.146	2.09215	1.10816e-08	1.16266e-07
ENSG00000257950	P2RX5-TAX1BP3	280.385	2.08788	4.81787e-12	6.2309e-11
ENSG00000142082	SIRT3	1186.77	2.08729	8.84304e-12	1.12355e-10
ENSG00000157107	FCHO2	754.781	2.08658	1.86575e-14	2.75385e-13
ENSG00000172318	B3GALT1	120.817	2.08048	1.2742e-05	0.000102713
ENSG00000034677	RNF19A	2117.08	2.07875	1.74677e-17	2.99647e-16
ENSG00000143153	ATP1B1	100.344	2.07429	2.28449e-06	1.97803e-05
ENSG00000155085	AK9	397.924	2.07268	1.37984e-07	1.33022e-06
ENSG00000083223	TUT7	1565.72	2.06716	2.08501e-12	2.76667e-11
ENSG00000162434	JAK1	6364.22	2.06522	9.17174e-26	2.26589e-24
ENSG00000124172	ATP5F1E	5404.38	2.06127	1.04894e-13	1.48021e-12
ENSG00000129925	PGAP6	2385.89	2.06104	7.86002e-28	2.08117e-26
ENSG00000169020	ATP5ME	2120.17	2.05709	2.03771e-23	4.59558e-22
ENSG00000064393	HIPK2	3336.44	2.05322	1.80866e-06	1.57705e-05
ENSG00000152767	FARP1	2850.27	2.05078	4.11627e-17	6.89079e-16
ENSG00000127884	ECHS1	2994.77	2.04791	1.49983e-21	3.06018e-20
ENSG00000132274	TRIM22	4496.57	2.04654	4.83212e-48	2.51662e-46
ENSG00000170873	MTSS1	134.479	2.04638	3.30337e-05	0.000254737
ENSG00000135862	LAMC1	3156.28	2.04395	1.81193e-09	2.00666e-08
ENSG00000144455	SUMF1	426.92	2.04284	1.40182e-17	2.41427e-16
ENSG00000131389	SLC6A6	3412.44	2.04228	1.65483e-14	2.44669e-13
ENSG00000109670	FBXW7	4154.65	2.03989	6.5615e-52	3.65904e-50
ENSG00000198258	UBL5	2953.3	2.03867	1.36696e-17	2.35893e-16
ENSG00000090020	SLC9A1	1442.99	2.03845	1.1498e-09	1.28238e-08
ENSG00000167508	MVD	2904.7	2.03722	8.90426e-21	1.75884e-19
ENSG00000160299	PCNT	9993.28	2.03512	5.63586e-28	1.49912e-26
ENSG00000070214	SLC44A1	4191.34	2.03449	7.99283e-07	7.2294e-06
ENSG00000159461	AMFR	3012.3	2.02669	4.10498e-39	1.63286e-37
ENSG00000180900	SCRIB	5676.46	2.02327	4.39628e-14	6.32736e-13
ENSG00000183087	GAS6	131.354	2.02125	0.000684947	0.00450989
ENSG00000133313	CNDP2	4848.35	2.02093	8.63433e-23	1.88596e-21
ENSG00000135686	KLHL36	2812.02	2.02032	4.2962e-30	1.26932e-28
ENSG00000250771		159.065	2.01958	0.000119193	0.000863692
ENSG00000258989		264.713	2.01956	2.3177e-05	0.000181389
ENSG00000177700	POLR2L	1165.52	2.01942	3.13004e-15	4.77015e-14
ENSG00000203663	OR2L2	154.391	2.01646	0.000101689	0.000745076
ENSG00000214176	PLEKHM1P1	3196.57	2.00944	2.0563e-21	4.17592e-20
ENSG00000165156	ZHX1	2149.05	2.00165	4.51868e-18	8.03768e-17
ENSG00000163956	LRPAP1	2960.06	2.00132	1.03177e-21	2.11264e-20
ENSG00000166689	PLEKHA7	1725.81	1.99764	1.01847e-39	4.12695e-38
ENSG00000102780	DGKH	1806.09	1.99374	2.54652e-24	6.00058e-23
ENSG00000170634	ACYP2	201.633	1.99267	1.39068e-06	1.22616e-05
ENSG00000165322	ARHGAP12	987.571	1.99117	1.09123e-09	1.21784e-08
ENSG00000109927	TECTA	90.2207	1.98906	0.000481908	0.00323567
ENSG00000078804	TP53INP2	1885.32	1.98889	1.27701e-31	3.96901e-30
ENSG00000032389	EIPR1	1855.29	1.98847	4.82747e-20	9.23074e-19
ENSG00000234345		41.9325	1.98662	0.00678344	0.0377916
ENSG00000112685	EXOC2	2317.1	1.98452	3.31463e-16	5.30799e-15
ENSG00000023909	GCLM	752.741	1.98056	1.56955e-08	1.6339e-07
ENSG00000070610	GBA2	2449.41	1.9788	1.44099e-31	4.46271e-30
ENSG00000104228	TRIM35	1161.52	1.97855	1.79837e-13	2.5112e-12
ENSG00000164576	SAP30L	1589.3	1.97526	3.45395e-11	4.22439e-10
ENSG00000165959	CLMN	1424.45	1.97437	8.41517e-08	8.26412e-07
ENSG00000148120	AOPEP	342.716	1.97016	2.19584e-07	2.08443e-06
ENSG00000145882	PCYOX1L	1597.25	1.97008	1.09197e-25	2.69007e-24
ENSG00000008086	CDKL5	316.542	1.96963	9.73267e-10	1.09322e-08
ENSG00000143537	ADAM15	1923.67	1.96784	2.48169e-14	3.63513e-13
ENSG00000168785	TSPAN5	824.347	1.96726	1.80061e-19	3.38331e-18
ENSG00000171617	ENC1	720.502	1.96503	2.26249e-10	2.63345e-09
ENSG00000163864	NMNAT3	5605.38	1.955	7.02053e-08	6.94564e-07
ENSG00000143127	ITGA10	156.67	1.95256	0.000349846	0.00239062
ENSG00000179846	NKPD1	63.9053	1.9521	0.00365542	0.0213742
ENSG00000112941	TENT4A	5135.49	1.94693	4.71624e-07	4.33772e-06
ENSG00000143324	XPR1	1874.01	1.94317	1.4283e-09	1.58585e-08
ENSG00000099246	RAB18	1870.55	1.94016	3.33498e-18	5.96273e-17
ENSG00000139910	NOVA1	253.153	1.94001	5.79057e-07	5.29673e-06
ENSG00000095587	TLL2	74.9782	1.93995	0.00395987	0.0230534
ENSG00000111261	MANSC1	85.7641	1.93835	0.000843827	0.00549343
ENSG00000130653	PNPLA7	1589.11	1.93833	2.08068e-07	1.98131e-06
ENSG00000129625	REEP5	1568.45	1.93673	1.1277e-29	3.25963e-28
ENSG00000033867	SLC4A7	2011.4	1.93415	3.0502e-09	3.32076e-08
ENSG00000099250	NRP1	170.531	1.93289	1.35485e-05	0.000108682
ENSG00000182108	DEXI	1359.85	1.93088	1.20055e-29	3.45294e-28
ENSG00000152611	CAPSL	73.4875	1.92964	0.00107023	0.00684658
ENSG00000177675	CD163L1	487.354	1.92923	2.97688e-09	3.24297e-08
ENSG00000135052	GOLM1	2227.26	1.92863	8.66193e-35	2.963e-33
ENSG00000158828	PINK1	1245.79	1.92802	9.01483e-20	1.70868e-18
ENSG00000110080	ST3GAL4	571.383	1.92792	3.74075e-12	4.8889e-11
ENSG00000170776	AKAP13	6175.1	1.92736	3.03206e-21	6.10035e-20
ENSG00000151338	MIPOL1	963.523	1.92675	1.82432e-09	2.01909e-08
ENSG00000112167	SAYSD1	322.23	1.92665	5.16001e-10	5.91474e-09
ENSG00000067798	NAV3	365.688	1.92606	1.46695e-05	0.000117295
ENSG00000125810	CD93	788.255	1.92552	3.19757e-19	5.91209e-18
ENSG00000109466	KLHL2	1050.91	1.9237	6.5801e-18	1.15856e-16
ENSG00000148483	TMEM236	76.7627	1.92052	0.000848314	0.0055185
ENSG00000164885	CDK5	761.5	1.9204	9.66072e-11	1.14915e-09
ENSG00000158769	F11R	2195.11	1.9169	5.08578e-33	1.63946e-31
ENSG00000093167	LRRFIP2	1471.11	1.91448	2.16206e-12	2.86671e-11
ENSG00000186329	TMEM212	441.019	1.90959	1.74279e-05	0.000138331
ENSG00000165915	SLC39A13	1641.79	1.90187	8.94839e-14	1.26791e-12
ENSG00000152684	PELO	490.897	1.90135	1.93584e-12	2.57661e-11
ENSG00000196975	ANXA4	1053.76	1.89985	1.55387e-06	1.36519e-05
ENSG00000102547	CAB39L	157.173	1.89963	0.000101865	0.000746047
ENSG00000109790	KLHL5	863.375	1.8992	3.37049e-09	3.65797e-08
ENSG00000083457	ITGAE	946.17	1.89773	1.43274e-15	2.21068e-14
ENSG00000137269	LRRC1	527.507	1.89354	9.71784e-10	1.09226e-08
ENSG00000123575	FAM199X	2244.22	1.89351	1.12192e-06	1.00296e-05
ENSG00000125844	RRBP1	5671.72	1.89274	7.03403e-18	1.23473e-16
ENSG00000153208	MERTK	510.947	1.89023	1.06261e-07	1.03416e-06
ENSG00000106803	SEC61B	2368.5	1.88685	7.53346e-23	1.65383e-21
ENSG00000114446	IFT57	682.937	1.88552	5.56395e-11	6.71975e-10
ENSG00000074842	MYDGF	1270.1	1.88345	2.83964e-16	4.56421e-15
ENSG00000181026	AEN	2309.34	1.87954	4.81726e-40	1.96578e-38
ENSG00000172380	GNG12	249.125	1.87925	1.84554e-08	1.91431e-07
ENSG00000099330	OCEL1	406.123	1.87007	1.35999e-07	1.31181e-06
ENSG00000140443	IGF1R	3751.73	1.86871	8.41827e-16	1.31647e-14
ENSG00000214655	ZSWIM8	4948.82	1.86849	9.50672e-17	1.56725e-15
ENSG00000168273	SMIM4	128.43	1.86609	0.00212237	0.0128971
ENSG00000161395	PGAP3	639.166	1.86592	2.8094e-08	2.88134e-07
ENSG00000130958	SLC35D2	82.7574	1.864	0.00283952	0.0168998
ENSG00000186723	OR10H1	405.263	1.86221	5.8016e-06	4.85136e-05
ENSG00000162413	KLHL21	1625.93	1.86197	2.9763e-23	6.62619e-22
ENSG00000130508	PXDN	16674	1.86013	1.01449e-17	1.7665e-16
ENSG00000228474	OST4	2352.28	1.85853	2.61419e-19	4.85936e-18
ENSG00000143344	RGL1	658.902	1.85748	7.0422e-10	8.01396e-09
ENSG00000167797	CDK2AP2	1937.56	1.85665	2.06259e-13	2.87321e-12
ENSG00000111696	NT5DC3	548.829	1.8563	7.20066e-10	8.18892e-09
ENSG00000067836	ROGDI	1672.99	1.8529	9.93997e-12	1.25923e-10
ENSG00000174529	TMEM81	111.849	1.85271	0.00736811	0.0408129
ENSG00000197226	TBC1D9B	10901.9	1.85176	1.22526e-33	4.02457e-32
ENSG00000006459	KDM7A	977.684	1.84797	4.94155e-12	6.37658e-11
ENSG00000136710	CCDC115	1474.01	1.84691	1.29158e-17	2.23329e-16
ENSG00000140968	IRF8	462.848	1.84577	0.000594439	0.00395117
ENSG00000142102	PGGHG	9006.56	1.8456	3.54713e-12	4.64637e-11
ENSG00000070882	OSBPL3	918.477	1.84403	2.0602e-07	1.96319e-06
ENSG00000033100	CHPF2	2082.2	1.84223	1.12062e-23	2.56398e-22
ENSG00000109917	ZPR1	2279.65	1.84108	1.05993e-09	1.18645e-08
ENSG00000072954	TMEM38A	281.384	1.84026	2.47971e-08	2.55075e-07
ENSG00000177283	FZD8	277.381	1.83985	2.53734e-08	2.60848e-07
ENSG00000164989	CCDC171	454.646	1.83894	8.00572e-06	6.59274e-05
ENSG00000241399	CD302	74.9719	1.83848	0.00152996	0.00950363
ENSG00000163249	CCNYL1	818.843	1.83764	2.20418e-07	2.09005e-06
ENSG00000166352	IFTAP	67.7468	1.83639	0.00507597	0.028939
ENSG00000060069	CTDP1	1938.86	1.83508	2.34357e-19	4.37979e-18
ENSG00000165996	HACD1	458.123	1.83468	7.81644e-07	7.08628e-06
ENSG00000146826	MAP11	1433.49	1.83144	4.72607e-12	6.11673e-11
ENSG00000127124	HIVEP3	894.92	1.82598	1.3262e-12	1.77883e-11
ENSG00000163110	PDLIM5	642.739	1.82299	3.03883e-07	2.8457e-06
ENSG00000175115	PACS1	3982.68	1.82271	6.39102e-33	2.05258e-31
ENSG00000137513	NARS2	1120.24	1.82058	7.65978e-12	9.76791e-11
ENSG00000179627	ZBTB42	278.933	1.81937	3.8107e-07	3.53796e-06
ENSG00000205542	TMSB4X	54786.8	1.81859	4.91452e-19	9.00026e-18
ENSG00000010704	HFE	435.458	1.81732	3.01536e-05	0.00023367
ENSG00000177030	DEAF1	1993.3	1.81577	6.04215e-12	7.75067e-11
ENSG00000185989	RASA3	4532.15	1.81014	1.46247e-30	4.39578e-29
ENSG00000186010	NDUFA13	3359.47	1.80324	2.70955e-07	2.54974e-06
ENSG00000213928	IRF9	458.506	1.80213	0.000180771	0.00127651
ENSG00000168394	TAP1	2646.82	1.80139	2.08892e-11	2.58773e-10
ENSG00000106299	WASL	483.077	1.80086	4.21643e-10	4.84596e-09
ENSG00000137955	RABGGTB	6691.72	1.79571	2.53347e-14	3.70785e-13
ENSG00000254838	GVINP1	364.695	1.79447	0.0016244	0.0100435
ENSG00000165805	C12orf50	956.619	1.79083	5.22227e-05	0.000395157
ENSG00000243660	ZNF487	94.5707	1.7904	0.00593722	0.0334316
ENSG00000034510	TMSB10	19616.3	1.78882	9.30549e-11	1.10841e-09
ENSG00000126870	WDR60	2002.65	1.78714	1.14298e-08	1.19775e-07
ENSG00000184005	ST6GALNAC3	246.68	1.78635	4.0236e-05	0.000307678
ENSG00000148834	GSTO1	1903.08	1.78462	3.25916e-09	3.53936e-08
ENSG00000142733	MAP3K6	913.001	1.78433	3.52577e-05	0.000271525
ENSG00000173486	FKBP2	1191.2	1.7828	8.49061e-08	8.32877e-07
ENSG00000157601	MX1	1255.8	1.7812	4.60999e-16	7.28815e-15
ENSG00000165879	FRAT1	399.695	1.78096	5.056e-07	4.64686e-06
ENSG00000171724	VAT1L	516.84	1.78092	1.27451e-05	0.000102713
ENSG00000133138	TBC1D8B	1838.68	1.77815	1.63032e-06	1.43018e-05
ENSG00000171004	HS6ST2	101.723	1.77788	0.00098692	0.00634401
ENSG00000239305	RNF103	1354.56	1.77721	1.20252e-15	1.86208e-14
ENSG00000139793	MBNL2	829.844	1.77719	1.06257e-06	9.51867e-06
ENSG00000106868	SUSD1	475.545	1.77703	8.71957e-07	7.84762e-06
ENSG00000127947	PTPN12	1634.94	1.77593	5.03454e-15	7.57277e-14
ENSG00000112365	ZBTB24	2560.51	1.77414	9.25328e-12	1.17481e-10
ENSG00000182158	CREB3L2	4124.92	1.77404	5.58765e-12	7.18892e-11
ENSG00000124198	ARFGEF2	3066.58	1.77237	1.13347e-06	1.01224e-05
ENSG00000069011	PITX1	174.525	1.77082	0.00504524	0.0287922
ENSG00000120725	SIL1	627.941	1.77025	3.57899e-09	3.87456e-08
ENSG00000168899	VAMP5	753.578	1.76798	1.05656e-05	8.60278e-05
ENSG00000087274	ADD1	9244.67	1.76528	1.44243e-07	1.38978e-06
ENSG00000137478	FCHSD2	3266.44	1.76466	6.36021e-10	7.25215e-09
ENSG00000166165	CKB	545.199	1.76417	0.000159125	0.00113195
ENSG00000177706	FAM20C	237.296	1.76206	3.19434e-05	0.000246658
ENSG00000186665	C17orf58	241.237	1.75733	0.000241579	0.00168193
ENSG00000102796	DHRS12	88.5322	1.75528	0.008173	0.0448984
ENSG00000086015	MAST2	2665.54	1.75509	1.97651e-14	2.9099e-13
ENSG00000168615	ADAM9	1500.4	1.75479	5.41741e-11	6.55189e-10
ENSG00000110852	CLEC2B	837.746	1.7539	8.76823e-16	1.36751e-14
ENSG00000272047	GTF2H5	543.156	1.75318	9.34218e-05	0.000687989
ENSG00000083750	RRAGB	987.054	1.75186	3.7129e-05	0.000285303
ENSG00000197982	C1orf122	464.672	1.75159	1.73235e-06	1.51432e-05
ENSG00000075142	SRI	1813.31	1.75137	1.18628e-09	1.32137e-08
ENSG00000198382	UVRAG	1394.53	1.75036	3.58391e-07	3.33454e-06
ENSG00000127540	UQCR11	1837.56	1.74951	5.37203e-08	5.38228e-07
ENSG00000168036	CTNNB1	5515.73	1.74749	2.97806e-25	7.21348e-24
ENSG00000172890	NADSYN1	9124.55	1.74366	1.26629e-13	1.78257e-12
ENSG00000090376	IRAK3	254.159	1.74354	2.75022e-06	2.36358e-05
ENSG00000172292	CERS6	5766.68	1.74239	4.08833e-07	3.78356e-06
ENSG00000165675	ENOX2	606.377	1.73618	0.000858975	0.00558576
ENSG00000164442	CITED2	1511.6	1.73307	1.36112e-11	1.7081e-10
ENSG00000117906	RCN2	3026.92	1.73218	2.67745e-23	5.99161e-22
ENSG00000103404	USP31	1644.39	1.7305	8.80091e-22	1.80846e-20
ENSG00000118689	FOXO3	4116.62	1.73033	1.07031e-09	1.1968e-08
ENSG00000173915	ATP5MD	1596.55	1.73004	6.52051e-12	8.33984e-11
ENSG00000067221	STOML1	335.586	1.72717	6.70608e-05	0.000501525
ENSG00000135241	PNPLA8	1311.46	1.7269	8.15031e-09	8.64531e-08
ENSG00000073417	PDE8A	1260.66	1.72643	0.00012495	0.000903294
ENSG00000156218	ADAMTSL3	685.126	1.72487	3.78053e-05	0.000290114
ENSG00000105835	NAMPT	2621.64	1.72245	9.95601e-05	0.000731331
ENSG00000185825	BCAP31	4046.87	1.72238	6.77672e-20	1.29152e-18
ENSG00000081870	HSPB11	1301.67	1.7207	1.25948e-19	2.37684e-18
ENSG00000100605	ITPK1	2713.27	1.72002	2.56241e-19	4.76822e-18
ENSG00000113327	GABRG2	523.58	1.71861	0.00167682	0.0103565
ENSG00000139112	GABARAPL1	444.084	1.718	1.24894e-06	1.10851e-05
ENSG00000123349	PFDN5	5740.71	1.71757	7.88703e-13	1.0703e-11
ENSG00000198668	CALM1	7746.19	1.71616	5.24575e-36	1.88749e-34
ENSG00000197912	SPG7	8439.74	1.71457	1.11566e-08	1.16982e-07
ENSG00000145216	FIP1L1	4835.69	1.71071	3.21151e-19	5.93154e-18
ENSG00000137500	CCDC90B	1991.31	1.71011	2.75732e-11	3.39632e-10
ENSG00000172663	TMEM134	635.437	1.70926	1.45914e-07	1.4051e-06
ENSG00000205784	ARRDC5	93.0849	1.70775	0.00251493	0.0150922
ENSG00000160213	CSTB	1750.2	1.70676	2.93924e-09	3.20397e-08
ENSG00000197121	PGAP1	1032.71	1.70437	0.000174852	0.00123723
ENSG00000141543	EIF4A3	6748.31	1.70384	7.85643e-25	1.87678e-23
ENSG00000143514	TP53BP2	3312.91	1.7037	1.09007e-17	1.89429e-16
ENSG00000179364	PACS2	3269.7	1.70193	2.31608e-17	3.93031e-16
ENSG00000135452	TSPAN31	673.24	1.70045	6.36595e-08	6.32329e-07
ENSG00000166347	CYB5A	1350.38	1.69875	3.4263e-08	3.49543e-07
ENSG00000007255	TRAPPC6A	1004.56	1.69737	9.09443e-07	8.1765e-06
ENSG00000178607	ERN1	1045.46	1.69469	7.87935e-07	7.13585e-06
ENSG00000179010	MRFAP1	9490.8	1.69324	3.26717e-32	1.03023e-30
ENSG00000173163	COMMD1	424.993	1.69315	1.26401e-05	0.000102056
ENSG00000131969	ABHD12B	85.6674	1.69038	0.00686641	0.0382292
ENSG00000155256	ZFYVE27	2621.33	1.68892	4.79968e-14	6.87942e-13
ENSG00000153250	RBMS1	1152.32	1.68502	9.80819e-08	9.56712e-07
ENSG00000180867	PDIA3P1	501.611	1.68426	1.66548e-08	1.73168e-07
ENSG00000049449	RCN1	3115.37	1.68285	5.41212e-19	9.89066e-18
ENSG00000175221	MED16	2710.45	1.68246	3.91266e-12	5.10589e-11
ENSG00000178719	GRINA	3489.99	1.6808	1.87447e-15	2.882e-14
ENSG00000111962	UST	329.231	1.68019	6.0495e-07	5.52483e-06
ENSG00000136802	LRRC8A	2207.25	1.6776	4.48962e-11	5.46027e-10
ENSG00000147400	CETN2	741.391	1.67568	5.87898e-08	5.87157e-07
ENSG00000188596	CFAP54	516.673	1.67478	0.000806448	0.0052659
ENSG00000166046	TCP11L2	245.756	1.67118	0.000464731	0.00312882
ENSG00000103876	FAH	644.105	1.66939	6.82877e-09	7.27019e-08
ENSG00000142185	TRPM2	6405.11	1.66446	1.3223e-06	1.16943e-05
ENSG00000113282	CLINT1	4724.87	1.65928	3.00861e-18	5.38476e-17
ENSG00000112297	CRYBG1	4426.6	1.6584	1.31124e-06	1.16203e-05
ENSG00000114650	SCAP	2858.03	1.65759	1.01458e-07	9.89087e-07
ENSG00000116260	QSOX1	1274.23	1.65726	4.86757e-14	6.97096e-13
ENSG00000047849	MAP4	6055.5	1.65496	7.67298e-16	1.20319e-14
ENSG00000137216	TMEM63B	1400.97	1.65493	5.2021e-16	8.20928e-15
ENSG00000136156	ITM2B	5129.06	1.65345	3.68708e-14	5.32875e-13
ENSG00000133027	PEMT	549.12	1.65173	8.21793e-08	8.07957e-07
ENSG00000225663	MCRIP1	1149.55	1.64863	1.86626e-06	1.62482e-05
ENSG00000108384	RAD51C	1794.07	1.64742	4.29992e-12	5.59441e-11
ENSG00000110218	PANX1	1295.34	1.63984	0.000165982	0.00117735
ENSG00000185189	NRBP2	1362.4	1.63852	2.35243e-06	2.03583e-05
ENSG00000114993	RTKN	773.952	1.63505	4.68496e-08	4.72941e-07
ENSG00000114770	ABCC5	5233.2	1.63361	5.32116e-18	9.41683e-17
ENSG00000102580	DNAJC3	1705.87	1.62863	1.59811e-07	1.53467e-06
ENSG00000214174	AMZ2P1	439.978	1.62853	5.75219e-05	0.000432471
ENSG00000115085	ZAP70	651.953	1.62747	0.00303432	0.0179912
ENSG00000143179	UCK2	2630.21	1.62388	9.04758e-23	1.97374e-21
ENSG00000085832	EPS15	3449.43	1.62214	8.2767e-07	7.46841e-06
ENSG00000092531	SNAP23	3131.75	1.62092	2.41065e-06	2.08414e-05
ENSG00000188690	UROS	1545.05	1.61945	2.27473e-09	2.49687e-08
ENSG00000177674	AGTRAP	373.811	1.6182	1.9138e-05	0.000151006
ENSG00000112276	BVES	385.552	1.61744	0.000372271	0.00253586
ENSG00000061938	TNK2	3755.25	1.61428	0.00101201	0.00649325
ENSG00000144218	AFF3	1139.96	1.61358	0.00247013	0.0148387
ENSG00000173692	PSMD1	4062.07	1.61305	1.34229e-08	1.40068e-07
ENSG00000148399	DPH7	2901.25	1.61172	3.25035e-10	3.75555e-09
ENSG00000187024	PTRH1	173.831	1.61152	0.00552576	0.0313078
ENSG00000177697	CD151	1353.84	1.61065	1.06232e-05	8.63753e-05
ENSG00000103254	ANTKMT	179.011	1.60932	0.0063028	0.0353523
ENSG00000085998	POMGNT1	1823.28	1.60859	2.36657e-08	2.43871e-07
ENSG00000177192	PUS1	1572.41	1.60837	3.46008e-09	3.75286e-08
ENSG00000120805	ARL1	1674.12	1.60787	1.05877e-05	8.61671e-05
ENSG00000162946	DISC1	480.985	1.60588	7.81456e-07	7.08628e-06
ENSG00000115539	PDCL3	740.119	1.60487	5.39427e-10	6.17918e-09
ENSG00000100647	SUSD6	2029.93	1.60479	1.36259e-13	1.91347e-12
ENSG00000149591	TAGLN	306.907	1.60297	0.00311364	0.0184122
ENSG00000075420	FNDC3B	872.926	1.60258	0.00104082	0.00666826
ENSG00000171428	NAT1	301.532	1.6021	0.00161862	0.0100113
ENSG00000162825	NBPF20	426.363	1.60188	0.000108448	0.000791253
ENSG00000185883	ATP6V0C	2206.65	1.60145	2.58556e-05	0.000201715
ENSG00000101986	ABCD1	744.676	1.59979	9.14415e-08	8.93952e-07
ENSG00000185808	PIGP	559.815	1.59785	0.000246784	0.00171611
ENSG00000148308	GTF3C5	5250.18	1.59488	1.83359e-11	2.27956e-10
ENSG00000189043	NDUFA4	2374.23	1.59453	0.00114165	0.00727659
ENSG00000198856	OSTC	2922.33	1.59315	5.72377e-11	6.90316e-10
ENSG00000001084	GCLC	670.447	1.59171	6.69491e-08	6.63485e-07
ENSG00000213977	TAX1BP3	1564.36	1.59171	3.70015e-08	3.76816e-07
ENSG00000136044	APPL2	1228.15	1.58722	2.00287e-05	0.000157603
ENSG00000146425	DYNLT1	687.6	1.58581	5.44494e-09	5.82911e-08
ENSG00000119899	SLC17A5	479.953	1.58464	0.000163577	0.00116172
ENSG00000058262	SEC61A1	10032.9	1.58281	1.99934e-22	4.27027e-21
ENSG00000135363	LMO2	987.082	1.58194	6.08984e-11	7.33955e-10
ENSG00000106258	CYP3A5	332.821	1.58128	0.00340036	0.0199839
ENSG00000205356	TECPR1	1943.5	1.58023	0.00148111	0.00922659
ENSG00000092841	MYL6	10776.3	1.57896	9.85171e-11	1.16946e-09
ENSG00000163138	PACRGL	308.717	1.57732	0.000190016	0.00133961
ENSG00000063854	HAGH	993.879	1.57669	1.15123e-07	1.11728e-06
ENSG00000103496	STX4	1328.67	1.57434	0.000601551	0.00399567
ENSG00000164172	MOCS2	945.75	1.57421	1.75565e-09	1.94558e-08
ENSG00000015153	YAF2	692.451	1.56852	6.39679e-05	0.000479484
ENSG00000130684	ZNF337	2262.72	1.56835	0.000152325	0.00108849
ENSG00000126247	CAPNS1	6182.86	1.55986	0.00149594	0.00931567
ENSG00000161671	EMC10	3021.96	1.559	2.87985e-09	3.14318e-08
ENSG00000015171	ZMYND11	1608.6	1.55597	3.2079e-06	2.74332e-05
ENSG00000159069	FBXW5	3135.5	1.55573	6.27984e-06	5.23864e-05
ENSG00000183943	PRKX	4487.93	1.55324	1.41723e-13	1.98538e-12
ENSG00000167578	RAB4B	870.943	1.55289	0.000427951	0.00289355
ENSG00000118507	AKAP7	467.958	1.55257	8.63032e-05	0.000637189
ENSG00000254995	STX16-NPEPL1	1399.11	1.55245	0.00175012	0.0107862
ENSG00000177556	ATOX1	629.118	1.55184	0.000212821	0.00149069
ENSG00000254858	MPV17L2	400.736	1.54963	2.35481e-05	0.000184127
ENSG00000166971	AKTIP	475.592	1.54682	7.9245e-05	0.000587076
ENSG00000118242	MREG	297.106	1.54598	0.00110685	0.00706521
ENSG00000132434	LANCL2	621.4	1.54592	3.62533e-06	3.08963e-05
ENSG00000160310	PRMT2	3923.62	1.54585	1.18342e-15	1.83415e-14
ENSG00000188997	KCTD21	220.066	1.5448	0.00661336	0.0369509
ENSG00000170522	ELOVL6	583.921	1.54393	7.74252e-05	0.000575069
ENSG00000113273	ARSB	410.968	1.5428	0.000176781	0.00125037
ENSG00000175895	PLEKHF2	983.197	1.54275	3.33754e-06	2.84857e-05
ENSG00000110931	CAMKK2	2157.67	1.54126	2.20217e-07	2.0893e-06
ENSG00000129562	DAD1	1897.87	1.54065	1.55721e-05	0.000124169
ENSG00000129636	ITFG1	1279.63	1.54064	3.05822e-07	2.86231e-06
ENSG00000008513	ST3GAL1	2905.46	1.5386	1.66345e-07	1.59564e-06
ENSG00000138760	SCARB2	3845	1.53517	4.44206e-06	3.76533e-05
ENSG00000175662	TOM1L2	1792.79	1.53246	9.95103e-11	1.18044e-09
ENSG00000170365	SMAD1	3995.19	1.53092	0.000423543	0.00286598
ENSG00000170043	TRAPPC1	2138.13	1.5304	2.8106e-07	2.6391e-06
ENSG00000077235	GTF3C1	6496.96	1.52956	0.00362829	0.0212371
ENSG00000103266	STUB1	2430.73	1.52767	0.00034588	0.00236445
ENSG00000197586	ENTPD6	2325.6	1.5269	2.74636e-06	2.36144e-05
ENSG00000023318	ERP44	2328.69	1.52461	2.11151e-09	2.32508e-08
ENSG00000111897	SERINC1	5548.74	1.52169	4.15593e-09	4.48235e-08
ENSG00000167986	DDB1	13149.5	1.52155	3.64503e-16	5.81562e-15
ENSG00000113161	HMGCR	5129.21	1.52094	5.10982e-06	4.30401e-05
ENSG00000128739	SNRPN	4491.11	1.51986	2.10709e-07	2.00347e-06
ENSG00000137267	TUBB2A	968.255	1.51918	3.22362e-06	2.75405e-05
ENSG00000075539	FRYL	4756.96	1.51439	7.8478e-08	7.7332e-07
ENSG00000137936	BCAR3	358.938	1.51109	0.00118837	0.00755218
ENSG00000126062	TMEM115	613.879	1.51042	0.000132605	0.000955053
ENSG00000160214	RRP1	2944.98	1.50936	1.93085e-06	1.67938e-05
ENSG00000178449	COX14	427.844	1.50753	0.00137085	0.00861399
ENSG00000198157	HMGN5	1379.27	1.50638	9.33239e-05	0.00068756
ENSG00000101608	MYL12A	4235.52	1.50465	1.12264e-06	1.00309e-05
ENSG00000167004	PDIA3	10312.9	1.50459	9.86198e-07	8.84365e-06
ENSG00000106397	PLOD3	1419.63	1.50328	0.00025409	0.00176338
ENSG00000169223	LMAN2	4599.83	1.50276	8.08439e-10	9.15193e-09
ENSG00000077232	DNAJC10	3457.62	1.50164	4.65949e-05	0.000354117
ENSG00000117984	CTSD	2586.92	1.50152	6.11783e-05	0.000458917
ENSG00000213625	LEPROT	846.431	1.50028	0.00234946	0.0141531
ENSG00000117616	RSRP1	4114.25	1.49891	0.000594623	0.00395117
ENSG00000148154	UGCG	835.805	1.49768	5.89322e-05	0.000442451
ENSG00000123131	PRDX4	917.937	1.49745	0.00464067	0.0267031
ENSG00000198964	SGMS1	451.383	1.49522	0.000351527	0.00239985
ENSG00000061676	NCKAP1	1145.24	1.49499	0.000453081	0.00305632
ENSG00000141741	MIEN1	849.462	1.49433	3.39211e-07	3.16457e-06
ENSG00000135506	OS9	6092.55	1.4921	7.46885e-09	7.92731e-08
ENSG00000197119	SLC25A29	5344.81	1.4903	1.19901e-06	1.06638e-05
ENSG00000177119	ANO6	3029.36	1.48868	0.000581382	0.00386763
ENSG00000153487	ING1	1162.93	1.48583	0.000751321	0.00492075
ENSG00000143924	EML4	2270.49	1.48262	1.6829e-08	1.74875e-07
ENSG00000064999	ANKS1A	1513.58	1.48181	5.00908e-08	5.03609e-07
ENSG00000049656	CLPTM1L	5890.9	1.48172	2.70214e-07	2.54415e-06
ENSG00000101966	XIAP	1685.8	1.47546	0.000181434	0.00128067
ENSG00000145494	NDUFS6	1721.25	1.47327	4.77768e-06	4.03994e-05
ENSG00000155368	DBI	3769.42	1.47244	7.46297e-08	7.36655e-07
ENSG00000112972	HMGCS1	8733.5	1.4722	0.000100048	0.000734334
ENSG00000197070	ARRDC1	1133.57	1.47085	0.0037812	0.022065
ENSG00000150779	TIMM8B	903.126	1.4708	0.00175697	0.0108246
ENSG00000133256	PDE6B	420.249	1.46991	0.000535968	0.00358753
ENSG00000084676	NCOA1	1713.21	1.46968	0.000664721	0.00438837
ENSG00000134744	TUT4	4788.73	1.46652	0.00137589	0.00864252
ENSG00000140400	MAN2C1	5838.41	1.465	3.58938e-05	0.000276178
ENSG00000185950	IRS2	2057.75	1.46476	1.09435e-08	1.15027e-07
ENSG00000159884	CCDC107	512.5	1.46444	0.000456019	0.00307374
ENSG00000140948	ZCCHC14	1917.36	1.46392	2.82249e-05	0.000219607
ENSG00000166598	HSP90B1	18393	1.46139	3.55917e-19	6.55523e-18
ENSG00000089159	PXN	2877.73	1.46088	1.15576e-11	1.45989e-10
ENSG00000027697	IFNGR1	2593.74	1.46012	4.55149e-08	4.60539e-07
ENSG00000197562	RAB40C	913.434	1.45997	0.00017175	0.00121627
ENSG00000166452	AKIP1	715.094	1.45834	4.80944e-06	4.06482e-05
ENSG00000169905	TOR1AIP2	3291.52	1.45773	1.79638e-05	0.000142301
ENSG00000161011	SQSTM1	2459.15	1.45713	8.75478e-07	7.87521e-06
ENSG00000095380	NANS	1496.72	1.45656	5.79548e-07	5.29842e-06
ENSG00000219200	RNASEK	1989.41	1.4555	2.9433e-05	0.000228495
ENSG00000130066	SAT1	1069.28	1.45458	2.3887e-07	2.25761e-06
ENSG00000148175	STOM	687.146	1.45392	0.000738977	0.00484723
ENSG00000124422	USP22	23038	1.45334	7.37491e-06	6.11099e-05
ENSG00000148516	ZEB1	1776.35	1.4528	7.87493e-05	0.000583903
ENSG00000188554	NBR1	2093.4	1.45253	0.00527213	0.0299491
ENSG00000116171	SCP2	2448.07	1.45138	2.55652e-08	2.62353e-07
ENSG00000047578	KIAA0556	1065.57	1.4511	0.000566226	0.0037755
ENSG00000185973	TMLHE	810.99	1.45034	0.000254262	0.00176387
ENSG00000170266	GLB1	1425.07	1.45006	6.63078e-06	5.51812e-05
ENSG00000120509	PDZD11	846.896	1.44432	1.88391e-06	1.63937e-05
ENSG00000196998	WDR45	1313.79	1.44297	6.482e-05	0.000485395
ENSG00000068650	ATP11A	2868.91	1.43732	5.68523e-05	0.000428186
ENSG00000172869	DMXL1	2057.34	1.43597	0.00196867	0.0120094
ENSG00000114166	KAT2B	1457.16	1.43471	1.42442e-05	0.000114052
ENSG00000163795	ZNF513	973.279	1.43422	0.00186613	0.0114361
ENSG00000119396	RAB14	3370.71	1.43252	1.2428e-07	1.20144e-06
ENSG00000149428	HYOU1	7741.27	1.43245	2.09247e-06	1.81721e-05
ENSG00000037241	RPL26L1	751.688	1.43228	9.76818e-05	0.000718446
ENSG00000142207	URB1	2511.95	1.43194	0.000439255	0.00296651
ENSG00000160055	TMEM234	211.544	1.43038	0.00710367	0.0394363
ENSG00000083444	PLOD1	2689.8	1.42797	6.158e-08	6.13078e-07
ENSG00000174917	MICOS13	527.587	1.42566	0.00591868	0.0333597
ENSG00000119801	YPEL5	2170.14	1.42503	0.000109654	0.000799046
ENSG00000275066	SYNRG	4214.88	1.42483	0.00662325	0.0369942
ENSG00000197461	PDGFA	678.493	1.42229	0.00147756	0.00921114
ENSG00000095209	TMEM38B	752.937	1.42097	0.000329066	0.00225751
ENSG00000129250	KIF1C	2407.85	1.42096	0.000331445	0.00227114
ENSG00000135677	GNS	2069.15	1.42013	0.000266229	0.00184394
ENSG00000142657	PGD	7631.39	1.41927	5.12033e-08	5.14197e-07
ENSG00000121104	FAM117A	1496.58	1.41695	1.55943e-06	1.36938e-05
ENSG00000136026	CKAP4	2284.04	1.41642	4.1278e-06	3.50408e-05
ENSG00000155961	RAB39B	491.345	1.41588	0.0075575	0.0417154
ENSG00000196187	TMEM63A	2798.99	1.41417	7.03444e-06	5.84283e-05
ENSG00000185627	PSMD13	5034.29	1.4139	0.000148143	0.00105992
ENSG00000163565	IFI16	6089	1.41259	1.17347e-10	1.38634e-09
ENSG00000131196	NFATC1	1020.09	1.4107	1.40233e-06	1.2358e-05
ENSG00000151327	FAM177A1	615.018	1.40943	0.0045876	0.0264328
ENSG00000124786	SLC35B3	573.814	1.40825	0.00020349	0.00143169
ENSG00000150433	TMEM218	729.31	1.40293	0.000875052	0.00568391
ENSG00000010322	NISCH	4876.93	1.40286	1.27907e-05	0.000103032
ENSG00000198276	UCKL1	3001.55	1.40224	0.00658553	0.0368429
ENSG00000163870	TPRA1	1830.98	1.40159	0.000101938	0.000746269
ENSG00000141084	RANBP10	2447.92	1.40126	1.33012e-06	1.17575e-05
ENSG00000185896	LAMP1	4147.11	1.39915	6.53581e-06	5.44454e-05
ENSG00000078061	ARAF	2872.99	1.39891	0.000550697	0.00368185
ENSG00000084733	RAB10	4430.97	1.3985	0.00190251	0.0116344
ENSG00000073921	PICALM	4877.57	1.39763	0.000109369	0.000797305
ENSG00000134248	LAMTOR5	1541.98	1.39749	0.00015701	0.00111828
ENSG00000113269	RNF130	2888.81	1.3958	1.61856e-07	1.55344e-06
ENSG00000011677	GABRA3	571.832	1.38999	0.00163059	0.0100782
ENSG00000121671	CRY2	1416.8	1.388	7.87726e-06	6.4993e-05
ENSG00000141759	TXNL4A	2112.15	1.38648	5.11596e-05	0.000387451
ENSG00000126903	SLC10A3	544.653	1.38609	0.00699924	0.0388814
ENSG00000158109	TPRG1L	935.498	1.385	0.00018585	0.00131131
ENSG00000099949	LZTR1	4884.35	1.38231	0.00034114	0.00233388
ENSG00000087460	GNAS	43835.8	1.38225	4.10043e-06	3.48256e-05
ENSG00000106615	RHEB	1976.91	1.38213	1.26891e-05	0.000102357
ENSG00000115677	HDLBP	13713.8	1.38085	0.00334529	0.0196802
ENSG00000120647	CCDC77	1295.16	1.38003	0.0066002	0.0369011
ENSG00000122507	BBS9	522.77	1.37672	0.00583518	0.032964
ENSG00000112335	SNX3	2940.43	1.37496	0.00398493	0.0231759
ENSG00000159720	ATP6V0D1	2134.32	1.37332	0.00033127	0.00227084
ENSG00000136888	ATP6V1G1	3020.59	1.37312	2.26429e-06	1.96151e-05
ENSG00000241685	ARPC1A	2162.43	1.37132	0.000306025	0.00210527
ENSG00000172667	ZMAT3	1140.16	1.37099	0.00584392	0.0330027
ENSG00000214253	FIS1	1778.14	1.36912	0.000320117	0.00219786
ENSG00000175348	TMEM9B	677.064	1.36903	0.000103771	0.000758406
ENSG00000122490	SLC66A2	2797.57	1.36892	0.000119916	0.000868353
ENSG00000123094	RASSF8	426.26	1.36872	0.00253067	0.0151814
ENSG00000131100	ATP6V1E1	2284.35	1.36718	5.32024e-06	4.47256e-05
ENSG00000103042	SLC38A7	955.477	1.36701	3.18848e-05	0.000246315
ENSG00000034713	GABARAPL2	1671.38	1.36527	0.000292503	0.00201785
ENSG00000130254	SAFB2	4691.71	1.36494	0.00784689	0.0432164
ENSG00000143797	MBOAT2	1707.22	1.36259	0.00400447	0.0232818
ENSG00000181789	COPG1	5659.81	1.36166	3.8743e-07	3.59123e-06
ENSG00000169057	MECP2	3530.67	1.36108	0.000976654	0.00628268
ENSG00000148737	TCF7L2	1306.67	1.35717	1.84484e-05	0.000145764
ENSG00000138495	COX17	574.708	1.35281	0.00479647	0.0275077
ENSG00000134030	CTIF	1658.81	1.35219	0.00262969	0.0157319
ENSG00000164405	UQCRQ	2090.7	1.35085	0.00224855	0.0136019
ENSG00000006831	ADIPOR2	5800.7	1.34891	1.42281e-06	1.25258e-05
ENSG00000133935	ERG28	1386.3	1.34846	0.000832917	0.00543056
ENSG00000100243	CYB5R3	3899.49	1.34724	0.000728225	0.00478032
ENSG00000171298	GAA	3571.14	1.34674	0.000351829	0.00240038
ENSG00000123983	ACSL3	3659.63	1.34403	0.00136136	0.00856056
ENSG00000113732	ATP6V0E1	1374.78	1.34314	0.000684193	0.00450663
ENSG00000127452	FBXL12	1175.32	1.34298	0.000433074	0.00292705
ENSG00000197381	ADARB1	1350.41	1.34208	0.00871636	0.0476569
ENSG00000157637	SLC38A10	4560.83	1.33916	4.52121e-05	0.000344212
ENSG00000139190	VAMP1	1829.92	1.3382	0.00295482	0.0175378
ENSG00000111652	COPS7A	972.42	1.33714	0.000279905	0.00193479
ENSG00000161013	MGAT4B	2940.94	1.33629	0.000122017	0.000882828
ENSG00000155660	PDIA4	4830.19	1.33524	1.34707e-06	1.19013e-05
ENSG00000122126	OCRL	1046.06	1.33504	0.00303726	0.0180024
ENSG00000141580	WDR45B	3698.01	1.33462	0.00045363	0.00305883
ENSG00000122203	KIAA1191	2090.79	1.33385	0.000107441	0.000784234
ENSG00000131791	PRKAB2	1720.17	1.32658	0.00342951	0.0201484
ENSG00000178878	APOLD1	604.407	1.32541	0.0081009	0.0445306
ENSG00000182979	MTA1	7948.53	1.32405	0.00120173	0.00763149
ENSG00000130724	CHMP2A	1994.22	1.31698	0.000386457	0.00262527
ENSG00000168884	TNIP2	1104.88	1.31436	0.00696348	0.0386952
ENSG00000116586	LAMTOR2	920.654	1.31409	0.00212191	0.0128971
ENSG00000099341	PSMD8	4567.36	1.31028	0.00667231	0.0372323
ENSG00000168374	ARF4	1765.06	1.31024	0.00176941	0.0108973
ENSG00000167778	SPRYD3	620.934	1.30913	0.00229767	0.0138603
ENSG00000107372	ZFAND5	4961.97	1.30556	5.59227e-05	0.000421681
ENSG00000136891	TEX10	2424.95	1.30537	0.000154163	0.00109981
ENSG00000163902	RPN1	6904.47	1.30225	0.000476314	0.00319935
ENSG00000140264	SERF2	10990.4	1.30116	0.00406278	0.0236129
ENSG00000125971	DYNLRB1	2422.26	1.29944	0.0019119	0.0116877
ENSG00000148498	PARD3	3208.12	1.29704	0.00105321	0.00674517
ENSG00000185624	P4HB	17354.7	1.29648	4.38391e-05	0.000334199
ENSG00000136141	LRCH1	1496.46	1.29525	0.000299926	0.00206741
ENSG00000160305	DIP2A	5341.98	1.28976	0.00134494	0.00846959
ENSG00000269335	IKBKG	1818.41	1.28529	0.0082997	0.0455512
ENSG00000167110	GOLGA2	2654.54	1.28441	0.00138017	0.00865513
ENSG00000205765	C5orf51	2278.84	1.28342	0.00432692	0.0250473
ENSG00000125386	FAM193A	3411.92	1.27799	5.79442e-05	0.00043541
ENSG00000168653	NDUFS5	2805.19	1.27714	0.00216242	0.0131312
ENSG00000167566	NCKAP5L	1812.45	1.27549	0.00333871	0.019656
ENSG00000105223	PLD3	2242.66	1.26936	0.00064515	0.00426892
ENSG00000159377	PSMB4	7457.69	1.26836	0.00132986	0.00838985
ENSG00000105402	NAPA	3588.78	1.26416	0.00495464	0.0283218
ENSG00000138768	USO1	3464.17	1.26239	0.00135663	0.00853394
ENSG00000117758	STX12	862.667	1.26199	0.00715087	0.0396856
ENSG00000140471	LINS1	755.318	1.26166	0.00823242	0.0451962
ENSG00000131844	MCCC2	3019.6	1.25982	0.00737736	0.040838
ENSG00000103264	FBXO31	1584.91	1.25482	0.0049978	0.0285591
ENSG00000127922	SEM1	2158.69	1.25312	0.00146084	0.00911669
ENSG00000101294	HM13	3395.82	1.25038	0.0014502	0.00905358
ENSG00000138107	ACTR1A	4072.8	1.24918	0.00469471	0.0269783
ENSG00000136813	ECPAS	4411.04	1.2474	0.0029173	0.0173269
ENSG00000090520	DNAJB11	2721.66	1.23936	0.00298865	0.0177325
ENSG00000198909	MAP3K3	3482.36	1.23772	0.0029392	0.0174511
ENSG00000114867	EIF4G1	16944.1	1.23241	0.00133933	0.00844255
ENSG00000164970	FAM219A	988.306	1.2304	0.00887017	0.0484368
ENSG00000099290	WASHC2A	3129.82	1.22787	0.00609317	0.034243
ENSG00000079332	SAR1A	3390.13	1.22436	0.000150592	0.00107655
ENSG00000140319	SRP14	7573.69	1.2217	0.000909854	0.00588791
ENSG00000145715	RASA1	1939	1.21991	0.00429529	0.0248975
ENSG00000012822	CALCOCO1	4767.46	1.21379	0.000750812	0.00491928
ENSG00000100422	CERK	4814.14	1.20941	0.000223618	0.0015619
ENSG00000135341	MAP3K7	3333.94	1.2071	0.00378834	0.0220918
ENSG00000162736	NCSTN	2967.93	1.20679	0.00503979	0.0287706
ENSG00000182473	EXOC7	5682.15	1.18437	0.00411464	0.0239062
ENSG00000130024	PHF10	4586.1	1.17082	0.00309242	0.0183044
ENSG00000164104	HMGB2	35040.6	-1.15356	0.00596207	0.0335606
ENSG00000135486	HNRNPA1	119607	-1.17152	1.68578e-06	1.47585e-05
ENSG00000124406	ATP8A1	6469.78	-1.19035	0.00821726	0.0451273
ENSG00000198040	ZNF84	2336.53	-1.19187	0.00908479	0.0494686
ENSG00000113648	MACROH2A1	19862.3	-1.20759	0.00466637	0.0268332
ENSG00000164032	H2AZ1	14415.6	-1.20959	0.000112409	0.000817406
ENSG00000166037	CEP57	4244.1	-1.21489	0.00123885	0.00786147
ENSG00000188636	RTL6	1582.24	-1.21674	0.00354702	0.0208076
ENSG00000112759	SLC29A1	2311.11	-1.22914	0.00854624	0.0467858
ENSG00000189403	HMGB1	44186.4	-1.22954	0.000722739	0.0047461
ENSG00000147854	UHRF2	6449.41	-1.23268	0.00364046	0.0213011
ENSG00000143321	HDGF	18516.3	-1.23678	0.00528788	0.0300287
ENSG00000081913	PHLPP1	3257.56	-1.24567	0.00149937	0.00933366
ENSG00000149136	SSRP1	13783.9	-1.25399	0.00245134	0.0147412
ENSG00000043462	LCP2	857.852	-1.2545	0.0090535	0.0493292
ENSG00000198830	HMGN2	28142.9	-1.25565	0.00432373	0.0250456
ENSG00000179820	MYADM	5879.08	-1.25645	0.000637904	0.00422258
ENSG00000133789	SWAP70	2924	-1.25989	0.00693426	0.0385699
ENSG00000163872	YEATS2	7158.85	-1.26477	5.7171e-07	5.23504e-06
ENSG00000176974	SHMT1	2386.72	-1.266	0.00157024	0.00974686
ENSG00000152990	ADGRA3	4359.35	-1.2688	3.02335e-05	0.000234116
ENSG00000147274	RBMX	19818.3	-1.2745	5.38579e-06	4.52547e-05
ENSG00000076248	UNG	2946.21	-1.27644	0.00182588	0.0112073
ENSG00000172071	EIF2AK3	5202.79	-1.27875	0.00755087	0.0417133
ENSG00000151092	NGLY1	5473.25	-1.27968	0.00029173	0.00201332
ENSG00000159217	IGF2BP1	4066.27	-1.2824	1.7737e-05	0.000140655
ENSG00000004455	AK2	9363.13	-1.28532	0.00796407	0.0438201
ENSG00000159055	MIS18A	1258.21	-1.28632	0.00178605	0.010992
ENSG00000126970	ZC4H2	1493.4	-1.2876	0.00137927	0.00865437
ENSG00000169762	TAPT1	7769.19	-1.28991	0.00020991	0.00147149
ENSG00000095370	SH2D3C	5586.12	-1.29064	0.00105756	0.00677051
ENSG00000010803	SCMH1	3568.33	-1.29083	0.00131682	0.00831671
ENSG00000137338	PGBD1	782.744	-1.29193	0.00568265	0.0321547
ENSG00000196247	ZNF107	4672.16	-1.29512	0.004789	0.0274746
ENSG00000104408	EIF3E	15786.6	-1.29646	0.000242699	0.00168906
ENSG00000142230	SAE1	8575.06	-1.2965	9.2934e-06	7.60979e-05
ENSG00000064703	DDX20	1597.64	-1.30033	0.000331185	0.00227084
ENSG00000116337	AMPD2	4553.86	-1.30202	0.00144014	0.00899398
ENSG00000144655	CSRNP1	1745.38	-1.30273	0.00182621	0.0112073
ENSG00000149218	ENDOD1	1364.34	-1.30299	0.0045936	0.0264586
ENSG00000147168	IL2RG	4080.87	-1.30303	0.000103699	0.000758202
ENSG00000165030	NFIL3	2395.41	-1.30576	0.000573441	0.00381919
ENSG00000090776	EFNB1	1080.92	-1.30641	0.00660326	0.0369063
ENSG00000123416	TUBA1B	76736.2	-1.30709	0.00203577	0.0123926
ENSG00000107362	ABHD17B	2559.15	-1.31028	0.000117829	0.000854663
ENSG00000148400	NOTCH1	3170.49	-1.31218	0.000968595	0.00623778
ENSG00000145911	N4BP3	5043.81	-1.31382	0.000171361	0.00121402
ENSG00000130695	CEP85	3689.5	-1.31382	0.00153811	0.00955084
ENSG00000116670	MAD2L2	3891.58	-1.31736	0.000101564	0.000744476
ENSG00000156853	ZNF689	1023.78	-1.31815	0.00359526	0.0210722
ENSG00000149679	CABLES2	1384.61	-1.31905	0.000512897	0.00343708
ENSG00000136811	ODF2	5073.48	-1.32093	3.88135e-07	3.59585e-06
ENSG00000173221	GLRX	3879.94	-1.32097	3.82501e-05	0.000293268
ENSG00000257093	DENND11	3024.01	-1.32359	0.00867664	0.0474547
ENSG00000127334	DYRK2	2803.78	-1.32491	0.0069208	0.0385197
ENSG00000198824	CHAMP1	2798.76	-1.32531	0.000484199	0.00324853
ENSG00000186193	SAPCD2	2127.98	-1.32714	1.24879e-05	0.000100875
ENSG00000103365	GGA2	8799.22	-1.32725	0.00107189	0.00685466
ENSG00000213762	ZNF134	1932.19	-1.32989	0.00306983	0.0181831
ENSG00000123146	ADGRE5	2923.8	-1.33039	0.00334003	0.019656
ENSG00000171552	BCL2L1	3703.13	-1.33226	0.000420095	0.00284486
ENSG00000069974	RAB27A	1014.93	-1.33547	0.00617163	0.0346614
ENSG00000116815	CD58	1063.29	-1.33551	0.000247661	0.00172152
ENSG00000147874	HAUS6	3107.28	-1.3386	0.00353819	0.0207658
ENSG00000174013	FBXO45	1416.98	-1.33974	0.00221504	0.0134179
ENSG00000177054	ZDHHC13	1028.19	-1.3411	0.000936847	0.00604905
ENSG00000244509	APOBEC3C	3400.98	-1.342	0.000897761	0.00582051
ENSG00000196476	C20orf96	1216.91	-1.34239	0.00525796	0.0298784
ENSG00000139998	RAB15	1195.75	-1.34699	0.00203159	0.0123715
ENSG00000108840	HDAC5	6975.6	-1.34754	2.21635e-13	3.07998e-12
ENSG00000092871	RFFL	954.284	-1.3517	0.00566468	0.0320635
ENSG00000033030	ZCCHC8	2881.76	-1.35202	5.34439e-05	0.000403868
ENSG00000183161	FANCF	738.905	-1.35362	0.000834635	0.00543971
ENSG00000184939	ZFP90	1974.85	-1.35365	0.00138162	0.00865968
ENSG00000155592	ZKSCAN2	795.711	-1.35588	0.0052387	0.0297885
ENSG00000100473	COCH	927.689	-1.35674	0.000911758	0.00589803
ENSG00000155307	SAMSN1	1317.55	-1.35876	2.08243e-05	0.000163567
ENSG00000141480	ARRB2	2801.01	-1.36034	1.71547e-07	1.64282e-06
ENSG00000137656	BUD13	1660.03	-1.36154	1.73096e-05	0.000137454
ENSG00000151466	SCLT1	955.624	-1.36205	0.00023063	0.00160829
ENSG00000104833	TUBB4A	1808.66	-1.36208	5.31023e-05	0.000401637
ENSG00000164284	GRPEL2	1098.8	-1.36227	0.000129626	0.000935541
ENSG00000111801	BTN3A3	1074.11	-1.36443	0.00223734	0.0135435
ENSG00000137700	SLC37A4	1360.61	-1.36577	0.000819126	0.00534667
ENSG00000162729	IGSF8	824.634	-1.36612	0.000708104	0.00465353
ENSG00000105639	JAK3	2489.05	-1.3685	2.2291e-05	0.000174613
ENSG00000133874	RNF122	638.386	-1.37041	0.00586143	0.0330692
ENSG00000178691	SUZ12	4352	-1.37069	0.00755472	0.0417133
ENSG00000106144	CASP2	5290.82	-1.37377	2.60588e-07	2.45618e-06
ENSG00000158158	CNNM4	900.452	-1.37406	0.00042335	0.00286579
ENSG00000145979	TBC1D7	1377.77	-1.37542	0.000667434	0.00440461
ENSG00000185379	RAD51D	1704.42	-1.37656	0.00658992	0.0368555
ENSG00000010671	BTK	4619.68	-1.37793	4.81532e-08	4.85253e-07
ENSG00000138758	SEPTIN11	6785.47	-1.37901	0.00423658	0.0245736
ENSG00000130816	DNMT1	17914.7	-1.37927	0.00673312	0.0375474
ENSG00000248098	BCKDHA	1993.59	-1.38072	0.00271717	0.0162161
ENSG00000183048	SLC25A10	969.677	-1.38167	0.000198964	0.00140099
ENSG00000156384	SFR1	542.9	-1.38354	0.00561161	0.0317839
ENSG00000118412	CASP8AP2	3059.71	-1.38443	0.008521	0.0466624
ENSG00000197044	ZNF441	592.955	-1.38668	0.00189763	0.0116128
ENSG00000128059	PPAT	1943.32	-1.38931	0.00131889	0.00832672
ENSG00000136997	MYC	8574.03	-1.39052	7.21186e-05	0.000537265
ENSG00000139350	NEDD1	1767.39	-1.39143	0.00217026	0.0131742
ENSG00000198270	TMEM116	595.088	-1.394	0.00368836	0.0215523
ENSG00000182963	GJC1	2053.43	-1.39731	0.00333961	0.019656
ENSG00000117862	TXNDC12	1507	-1.39753	0.00012933	0.000933789
ENSG00000145687	SSBP2	7604.71	-1.40097	7.15928e-08	7.07484e-07
ENSG00000214029	ZNF891	706.514	-1.40664	0.000771775	0.005049
ENSG00000153551	CMTM7	3134.24	-1.40905	1.85355e-05	0.000146385
ENSG00000137822	TUBGCP4	2296.59	-1.41004	0.00118805	0.00755218
ENSG00000078043	PIAS2	1905.04	-1.41136	0.000583257	0.00387861
ENSG00000137962	ARHGAP29	909.661	-1.4125	0.0018658	0.0114361
ENSG00000145088	EAF2	347.588	-1.41421	0.00914915	0.0497565
ENSG00000186654	PRR5	606.927	-1.41759	0.00525216	0.0298552
ENSG00000181804	SLC9A9	455.36	-1.41908	0.00168206	0.0103852
ENSG00000081665	ZNF506	777.572	-1.41946	0.00138785	0.00868619
ENSG00000060749	QSER1	2885.78	-1.42127	2.00423e-06	1.74232e-05
ENSG00000125871	MGME1	2087.13	-1.42167	4.11691e-07	3.80798e-06
ENSG00000188295	ZNF669	447.792	-1.42457	0.00220565	0.0133657
ENSG00000006062	MAP3K14	912.78	-1.42459	0.000227707	0.00158918
ENSG00000198771	RCSD1	15923.6	-1.42779	7.05013e-07	6.41502e-06
ENSG00000105732	ZNF574	1393.63	-1.42913	1.77784e-05	0.000140919
ENSG00000165801	ARHGEF40	573.316	-1.43146	0.00256502	0.0153662
ENSG00000126453	BCL2L12	1140.86	-1.43172	6.76426e-05	0.000505222
ENSG00000168297	PXK	2510.16	-1.43575	2.73055e-05	0.00021274
ENSG00000012963	UBR7	4449.59	-1.4362	3.04997e-05	0.000236036
ENSG00000088899	LZTS3	347.061	-1.43746	0.00600907	0.0338032
ENSG00000183337	BCOR	3452.73	-1.43776	0.00184688	0.0113302
ENSG00000187840	EIF4EBP1	1774.92	-1.43838	0.000112802	0.000819573
ENSG00000180340	FZD2	503.222	-1.43956	0.00232714	0.0140235
ENSG00000144712	CAND2	746.166	-1.44017	0.000536217	0.00358781
ENSG00000173801	JUP	16964.6	-1.44028	8.57273e-06	7.04296e-05
ENSG00000135976	ANKRD36	1536.35	-1.44253	0.000323933	0.00222318
ENSG00000023171	GRAMD1B	1503.6	-1.44418	0.000209411	0.00146859
ENSG00000128596	CCDC136	871.591	-1.44538	0.00599338	0.0337259
ENSG00000136161	RCBTB2	1186.44	-1.44879	1.79691e-05	0.000142301
ENSG00000079739	PGM1	2075.52	-1.44992	3.63673e-05	0.000279574
ENSG00000178074	C2orf69	657.546	-1.45006	0.000334403	0.0022896
ENSG00000138964	PARVG	1679.83	-1.4514	1.2137e-05	9.82231e-05
ENSG00000154914	USP43	904.109	-1.45239	0.00508066	0.0289562
[truncated: 1,192 more rows]

## Sheet: NALM6
Supplementary Data 2. Differential expressed genes in NALM6 dex vs veh
gene.name	hgnc_symbol	baseMean	log2FoldChange	pvalue	padj
ENSG00000010327	STAB1	1132.42	12.1223	2.02e-14	1.46e-12
ENSG00000096088	PGC	66.9355	10.5341	1.31e-10	6.7e-09
ENSG00000188269	OR7A5	382.38	10.2553	8.82e-29	1.32e-26
ENSG00000261739	GOLGA8S	34.977	10.2532	2.82e-09	1.24e-07
ENSG00000122367	LDB3	423.461	10.1248	7.93e-50	2.16e-47
ENSG00000100427	MLC1	286.675	10.0859	4.03e-10	1.95e-08
ENSG00000122223	CD244	1863.63	9.87804	3.7e-11	1.97e-09
ENSG00000156414	TDRD9	25.3438	9.78432	2.5e-08	1.01e-06
ENSG00000106128	GHRHR	109.242	9.66331	0.00113249	0.0220577
ENSG00000117595	IRF6	16.8572	9.25785	2.43e-06	7.61e-05
ENSG00000160801	PTH1R	61.6626	9.22848	2.4e-08	9.74e-07
ENSG00000156968	MPV17L	54.1881	8.87141	7.27e-05	0.00181088
ENSG00000105246	EBI3	24.074	8.65238	6.08e-07	2.08e-05
ENSG00000186642	PDE2A	168.451	8.56106	6.44e-38	1.27e-35
ENSG00000100276	RASL10A	67.4167	8.15434	3.4e-11	1.82e-09
ENSG00000152580	IGSF10	12427.1	8.11317	9.43e-07	3.14e-05
ENSG00000165887	ANKRD2	7.34851	7.91204	0.000169863	0.0039692
ENSG00000238072	CDC26	30.9059	7.84507	6.41e-06	0.000186628
ENSG00000138131	LOXL4	173.183	7.68335	1.56e-10	7.85e-09
ENSG00000124557	BTN1A1	43.194	7.60735	1.23e-09	5.68e-08
ENSG00000239998	LILRA2	1581.56	7.57451	2.94e-84	1.81e-81
ENSG00000123836	PFKFB2	48.92	7.44211	2.49e-05	0.000661546
ENSG00000166183	ASPG	10.1577	7.35398	0.000906665	0.0181924
ENSG00000166292	TMEM100	239.516	7.34335	1.27e-40	2.67e-38
ENSG00000174231	PRPF8	164.541	7.3252	0.000389969	0.00858138
ENSG00000171303	KCNK3	114.549	7.20369	4.54e-34	8.2e-32
ENSG00000163357	DCST1	23.0121	7.19656	7.36e-05	0.00183075
ENSG00000184489	PTP4A3	330.726	7.16485	2.73e-05	0.000720507
ENSG00000215186	GOLGA6B	9.31698	7.14845	0.00132573	0.0254404
ENSG00000174944	P2RY14	328.14	7.13107	2.21e-77	1.15e-74
ENSG00000232517		112.836	7.00734	5.67e-12	3.25e-10
ENSG00000128052	KDR	10.8748	6.92678	0.000492697	0.0105214
ENSG00000092421	SEMA6A	2146.46	6.91062	6.36e-05	0.00160147
ENSG00000157483	MYO1E	226.645	6.86651	8.39e-05	0.00205986
ENSG00000104974	LILRA1	17.0553	6.85039	0.000779828	0.0158387
ENSG00000140368	PSTPIP1	179.37	6.78012	2.42e-14	1.71e-12
ENSG00000220008	LINGO3	10.954	6.71162	0.000128352	0.00304199
ENSG00000101180	HRH3	9.03083	6.5884	0.00111933	0.021827
ENSG00000112299	VNN1	13.1694	6.56953	0.000982367	0.0194298
ENSG00000189058	APOD	40.1773	6.51233	6.24e-07	2.13e-05
ENSG00000175505	CLCF1	16.5013	6.46609	0.000170305	0.00397395
ENSG00000211648	IGLV1-47	21.6299	6.37895	6.12e-06	0.000179346
ENSG00000109906	ZBTB16	208.661	6.31825	2.49e-53	7.65e-51
ENSG00000170369	CST2	331.648	6.12373	0.000545605	0.0115474
ENSG00000186472	PCLO	29886.5	6.11305	0.00175862	0.032792
ENSG00000239887	C1orf226	150.068	6.01489	0.000753857	0.0153676
ENSG00000137225	CAPN11	220.336	5.86387	4.1e-17	3.44e-15
ENSG00000152463	OLAH	351.021	5.82991	6.84e-13	4.35e-11
ENSG00000140945	CDH13	11.997	5.79715	0.000871015	0.0175406
ENSG00000178342	KCNG2	36.2881	5.74874	0.00210322	0.0384411
ENSG00000250305	TRMT9B	17.1808	5.70181	0.00276475	0.0492134
ENSG00000130598	TNNI2	33.4901	5.57432	7.48e-07	2.52e-05
ENSG00000107551	RASSF4	3895.91	5.54679	2.13e-177	3.93e-174
ENSG00000250011	HMGB1P3	80.0192	5.54343	1.04e-05	0.000293827
ENSG00000010319	SEMA3G	38.0997	5.46503	9.12e-08	3.47e-06
ENSG00000100100	PIK3IP1	837.164	5.45254	1.03e-180	2.45e-177
ENSG00000042832	TG	177.481	5.42032	8.75e-05	0.00213447
ENSG00000131042	LILRB2	39.644	5.4067	2.83e-06	8.68e-05
ENSG00000145349	CAMK2D	1005.18	5.39115	1.37e-05	0.000379996
ENSG00000074211	PPP2R2C	39.1324	5.29043	2.06e-11	1.12e-09
ENSG00000163331	DAPL1	42.415	5.28153	1e-11	5.61e-10
ENSG00000211934	IGHV1-2	13.2615	5.21322	0.000572926	0.0120794
ENSG00000214140	PRCD	35.2724	5.18812	2.06e-09	9.21e-08
ENSG00000164938	TP53INP1	7538.3	5.15678	0	0
ENSG00000002746	HECW1	52.1697	4.90921	0.000506828	0.0108093
ENSG00000186088	GSAP	160.607	4.77971	1.05e-07	3.95e-06
ENSG00000169994	MYO7B	483.419	4.76793	1.43e-11	7.97e-10
ENSG00000146192	FGD2	464.456	4.74294	1.03e-55	3.58e-53
ENSG00000239282	CASTOR1	876.705	4.71443	1.18e-57	4.34e-55
ENSG00000265763	ZNF488	296.604	4.70498	1.04e-37	2.04e-35
ENSG00000124942	AHNAK	243.127	4.54352	3.5e-07	1.23e-05
ENSG00000157514	TSC22D3	9265.79	4.51349	0	0
ENSG00000115594	IL1R1	125.104	4.50422	2.39e-07	8.57e-06
ENSG00000079337	RAPGEF3	1476.61	4.44704	9.34e-80	5.17e-77
ENSG00000087266	SH3BP2	2442	4.33495	5.42e-90	3.75e-87
ENSG00000185669	SNAI3	59.5087	4.31652	1.08e-10	5.55e-09
ENSG00000179023	KLHDC7A	52.4882	4.2684	3.06e-10	1.5e-08
ENSG00000189409	MMP23B	33.3008	4.26341	6.76e-06	0.000196052
ENSG00000165810	BTNL9	1612.84	4.1492	7.02e-59	2.71e-56
ENSG00000175866	BAIAP2	254.58	4.09522	1.4e-18	1.29e-16
ENSG00000109501	WFS1	1860.63	4.09067	4.23e-140	5.85e-137
ENSG00000161835	GRASP	348.681	4.08967	9.65e-29	1.43e-26
ENSG00000187775	DNAH17	13.9954	4.07421	0.000540213	0.0114478
ENSG00000105928	GSDME	69.001	4.06316	7.49e-10	3.53e-08
ENSG00000123933	MXD4	4707.9	4.04257	1.12e-249	4.64e-246
ENSG00000185340	GAS2L1	147.73	4.02462	3.81e-18	3.37e-16
ENSG00000160401	CFAP157	59.6599	4.01779	1.83e-09	8.25e-08
ENSG00000168528	SERINC2	1330.39	3.99925	1.29e-53	4.03e-51
ENSG00000107742	SPOCK2	38.0019	3.99618	9.44e-05	0.00228182
ENSG00000127528	KLF2	565.375	3.96829	3.65e-35	6.66e-33
ENSG00000158113	LRRC43	18.6129	3.96535	0.000610047	0.0127649
ENSG00000015413	DPEP1	4393.16	3.93506	3.33e-152	5.54e-149
ENSG00000237693	IRGM	117.555	3.86721	1.82e-10	9.08e-09
ENSG00000276410	H2BC3	690.04	3.81327	7.62e-66	3.16e-63
ENSG00000114554	PLXNA1	6558.68	3.80237	5.08e-28	7.22e-26
ENSG00000205592	MUC19	27.3309	3.78412	0.00119828	0.0232031
ENSG00000110848	CD69	829.872	3.78311	7.01e-70	3.24e-67
ENSG00000147408	CSGALNACT1	612.151	3.75109	3.4e-40	7.07e-38
ENSG00000127530	OR7C1	248.081	3.72969	6.5e-23	7.25e-21
ENSG00000172183	ISG20	1167.26	3.67927	6.71e-57	2.42e-54
ENSG00000149798	CDC42EP2	358.524	3.66833	2.41e-25	3.03e-23
ENSG00000072163	LIMS2	306.712	3.66679	8.4e-29	1.28e-26
ENSG00000186827	TNFRSF4	37.2817	3.65819	0.000936766	0.0186388
ENSG00000163909	HEYL	303.725	3.61809	3e-37	5.79e-35
ENSG00000184925	LCN12	215.281	3.56435	1.6e-06	5.14e-05
ENSG00000130222	GADD45G	142.608	3.55585	1.23e-13	8.15e-12
ENSG00000188277	C15orf62	48.1671	3.55392	3.69e-06	0.00011163
ENSG00000138639	ARHGAP24	273.254	3.53746	2.96e-08	1.19e-06
ENSG00000126264	HCST	70.3526	3.52165	9.79e-10	4.52e-08
ENSG00000131771	PPP1R1B	70.9165	3.49872	3.74e-12	2.17e-10
ENSG00000185338	SOCS1	61.2255	3.46395	4.75e-11	2.52e-09
ENSG00000142694	EVA1B	71.8334	3.44849	1.99e-05	0.0005397
ENSG00000147119	CHST7	452.662	3.41744	9.16e-54	3.04e-51
ENSG00000134184	GSTM1	1072.53	3.41358	2.86e-52	8.65e-50
ENSG00000104081	BMF	2104.69	3.389	8.3e-73	4.18e-70
ENSG00000196778	OR52K1	130.127	3.38677	8.97e-14	6.13e-12
ENSG00000198336	MYL4	26.8724	3.35394	0.000600266	0.0125919
ENSG00000251705	RNA5-8SP6	233.28	3.35095	9.49e-08	3.6e-06
ENSG00000155966	AFF2	1847.16	3.3149	7.8e-18	6.75e-16
ENSG00000178209	PLEC	2641.94	3.29654	4.94e-86	3.16e-83
ENSG00000189152	GRAPL	513.065	3.23465	5.03e-49	1.33e-46
ENSG00000151651	ADAM8	182.714	3.22843	1.9e-07	6.91e-06
ENSG00000074416	MGLL	234.035	3.22219	1.63e-23	1.84e-21
ENSG00000104324	CPQ	206.966	3.19181	1.5e-18	1.37e-16
ENSG00000136378	ADAMTS7	1802.88	3.17403	1.47e-24	1.75e-22
ENSG00000184178	SCFD2	1324.15	3.16843	1.47e-45	3.59e-43
ENSG00000211644	IGLV1-51	21.7737	3.13366	0.00166366	0.0313024
ENSG00000159958	TNFRSF13C	2862.62	3.13065	7.73e-125	9.17e-122
ENSG00000136383	ALPK3	64.8411	3.12107	6.65e-11	3.49e-09
ENSG00000096060	FKBP5	17631.4	3.11718	3.33e-102	3.08e-99
ENSG00000102996	MMP15	254.019	3.09295	0.000419263	0.00912926
ENSG00000083454	P2RX5	4060.36	3.09026	5.24e-30	8.29e-28
ENSG00000213413	PVRIG	23.7045	3.08757	6.72e-05	0.00168284
ENSG00000076706	MCAM	6299.29	3.0825	5.39e-94	4.07e-91
ENSG00000197872	CYRIA	503.429	3.07484	2.16e-10	1.07e-08
ENSG00000066735	KIF26A	2272.77	3.03144	8.56e-96	7.11e-93
ENSG00000213997	PGAM1P7	34.1537	3.03058	0.000469464	0.0100836
ENSG00000241484	ARHGAP8	62.4958	3.0163	0.000107962	0.00259576
ENSG00000270672	MTRNR2L6	45.1436	2.97621	0.000317501	0.00708049
ENSG00000205085	FAM71F2	118.706	2.95581	7.78e-05	0.00192307
ENSG00000267041	ZNF850	704.359	2.93043	2.35e-15	1.77e-13
ENSG00000149527	PLCH2	163.897	2.9251	1.53e-07	5.65e-06
ENSG00000100280	AP1B1	10025.7	2.90251	5.21e-109	5.09e-106
ENSG00000163395	IGFN1	26.2319	2.90182	0.00167395	0.0314604
ENSG00000183091	NEB	97.6581	2.89886	2.74e-05	0.00072147
ENSG00000106948	AKNA	8113.2	2.87878	1.58e-133	2.02e-130
ENSG00000183569	SERHL2	90.0937	2.84659	1.75e-07	6.43e-06
ENSG00000066923	STAG3	2663.14	2.83979	3.26e-43	7.51e-41
ENSG00000108556	CHRNE	75.3195	2.83909	1.5e-06	4.86e-05
ENSG00000140931	CMTM3	4780.7	2.82988	1.88e-05	0.000510287
ENSG00000171840	NINJ2	115.667	2.80872	1.03e-05	0.000291478
ENSG00000159733	ZFYVE28	214.05	2.80176	2.76e-06	8.54e-05
ENSG00000166289	PLEKHF1	23.4632	2.79994	0.00136043	0.0260094
ENSG00000149260	CAPN5	779.182	2.79384	4.38e-43	9.57e-41
ENSG00000204001	LCN8	356.127	2.79356	1.35e-15	1.04e-13
ENSG00000021645	NRXN3	189.576	2.79245	7.96e-12	4.5e-10
ENSG00000157322	CLEC18A	267.216	2.78746	9.03e-14	6.15e-12
ENSG00000198286	CARD11	58.8874	2.77822	0.000932059	0.0185674
ENSG00000019485	PRDM11	244.701	2.76559	2.43e-13	1.58e-11
ENSG00000057657	PRDM1	98.5596	2.75753	0.000221962	0.00506549
ENSG00000103647	CORO2B	888.555	2.74442	1.18e-82	7.01e-80
ENSG00000284395	PERCC1	44.4868	2.73768	0.000123631	0.00294271
ENSG00000188305	PEAK3	75.576	2.7248	0.00258693	0.0463638
ENSG00000105369	CD79A	12642.5	2.71829	1.36e-69	6.12e-67
ENSG00000136717	BIN1	127.865	2.71257	1.66e-07	6.12e-06
ENSG00000171813	PWWP2B	439.603	2.70978	1.85e-19	1.77e-17
ENSG00000161091	MFSD12	1588.53	2.70883	1.8e-49	4.83e-47
ENSG00000128602	SMO	1448.14	2.69673	6.84e-06	0.000198115
ENSG00000101445	PPP1R16B	4582.9	2.67956	1.51e-56	5.33e-54
ENSG00000143119	CD53	11614.9	2.64232	1.87e-180	3.88e-177
ENSG00000224796	RPL32P1	27.8319	2.63285	0.00276666	0.0492134
ENSG00000115129	TP53I3	382.045	2.62789	3.66e-15	2.71e-13
ENSG00000141556	TBCD	9863.17	2.62729	4.88e-199	1.35e-195
ENSG00000122224	LY9	131.13	2.62136	4.82e-08	1.9e-06
ENSG00000091136	LAMB1	581.719	2.60804	3.27e-05	0.000848798
ENSG00000263961	RHEX	426.317	2.60401	1.05e-10	5.42e-09
ENSG00000081148	IMPG2	67.2427	2.60349	7.49e-05	0.00185809
ENSG00000172322	CLEC12A	130.543	2.59639	6.16e-08	2.39e-06
ENSG00000122025	FLT3	3381.31	2.59415	9.67e-22	1.03e-19
ENSG00000148288	GBGT1	238.001	2.59026	7.04e-09	3e-07
ENSG00000129226	CD68	194.675	2.56525	2.23e-15	1.68e-13
ENSG00000256660	CLEC12B	3692.83	2.55475	9.43e-54	3.07e-51
ENSG00000156042	CFAP70	224.331	2.54283	8e-08	3.06e-06
ENSG00000152270	PDE3B	893.363	2.54165	7.97e-21	8.03e-19
ENSG00000214562	NUTM2D	142.331	2.53503	1.24e-07	4.62e-06
ENSG00000126016	AMOT	1564.37	2.53064	1.94e-10	9.65e-09
ENSG00000104267	CA2	4484.46	2.51986	2.86e-12	1.68e-10
ENSG00000185339	TCN2	127.795	2.50138	3.76e-06	0.000113549
ENSG00000008256	CYTH3	3728.59	2.4996	1.92e-77	1.03e-74
ENSG00000042286	AIFM2	107.19	2.48561	0.000962545	0.0191288
ENSG00000204624	DISP3	500.024	2.47157	1.59e-10	8e-09
ENSG00000185418	TARS3	479.225	2.46627	2.74e-14	1.93e-12
ENSG00000148180	GSN	9033.67	2.4539	1.4e-70	6.66e-68
ENSG00000179094	PER1	3629.78	2.44927	6.68e-45	1.61e-42
ENSG00000170074	FAM153A	126.663	2.41889	0.000674139	0.0139132
ENSG00000196781	TLE1	7653.51	2.41471	9.14e-101	7.99e-98
ENSG00000104936	DMPK	1609.71	2.41126	1.22e-15	9.47e-14
ENSG00000143554	SLC27A3	1952.82	2.38205	4.54e-20	4.39e-18
ENSG00000060138	YBX3	11282.8	2.37249	5.82e-54	1.97e-51
ENSG00000138162	TACC2	66.1771	2.36386	1.73e-05	0.000471939
ENSG00000168427	KLHL30	229.262	2.3628	0.000931729	0.0185674
ENSG00000127415	IDUA	945.016	2.36133	5.59e-14	3.87e-12
ENSG00000110721	CHKA	4000.86	2.35006	1.48e-13	9.82e-12
ENSG00000135916	ITM2C	6638.27	2.34007	4.18e-47	1.07e-44
ENSG00000107338	SHB	81.1581	2.32719	3.62e-06	0.000109691
ENSG00000131781	FMO5	308.186	2.32052	7.13e-08	2.75e-06
ENSG00000116819	TFAP2E	68.7449	2.31416	0.00208119	0.0380802
ENSG00000140323	DISP2	146.706	2.30015	0.00125852	0.0242003
ENSG00000168890	TMEM150A	136.067	2.29617	5.4e-06	0.000159387
ENSG00000251623	FAM153B	216.811	2.29437	2.39e-05	0.000639221
ENSG00000184923	NUTM2A	126.314	2.28881	0.00120487	0.0233036
ENSG00000167094	TTC16	299.397	2.27663	7.5e-07	2.52e-05
ENSG00000167470	MIDN	4020.35	2.25881	3.37e-46	8.35e-44
ENSG00000182534	MXRA7	1757.22	2.25432	3.46e-18	3.08e-16
ENSG00000269404	SPIB	3574.23	2.24516	5.01e-15	3.68e-13
ENSG00000091409	ITGA6	1612.33	2.24198	5.29e-15	3.87e-13
ENSG00000131759	RARA	2331.11	2.2407	3.1e-59	1.23e-56
ENSG00000140470	ADAMTS17	557.125	2.23783	2.98e-08	1.19e-06
ENSG00000167114	SLC27A4	1112.78	2.22452	2.9e-27	4.02e-25
ENSG00000168071	CCDC88B	3577.02	2.21093	1.98e-09	8.89e-08
ENSG00000189319	FAM53B	3299.04	2.19422	3.86e-43	8.55e-41
ENSG00000143368	SF3B4	6911.86	2.19008	5.12e-40	1.05e-37
ENSG00000198624	CCDC69	2017.8	2.18518	1.5e-30	2.47e-28
ENSG00000228570	NUTM2E	73.1163	2.17444	0.00193351	0.035653
ENSG00000275993	SIK1B	1197.65	2.16809	1.76e-33	3.14e-31
ENSG00000172738	TMEM217	61.6669	2.15627	0.00248947	0.0449567
ENSG00000160326	SLC2A6	101.097	2.15071	0.000362144	0.00803292
ENSG00000159200	RCAN1	6243.05	2.14503	5.13e-58	1.94e-55
ENSG00000153495	TEX29	61.8167	2.1416	0.00162045	0.0305587
ENSG00000112561	TFEB	2061.24	2.14051	2.35e-16	1.92e-14
ENSG00000263513	FAM72C	1833.89	2.13858	2.45e-11	1.32e-09
ENSG00000128185	DGCR6L	2077.56	2.12692	3.9e-19	3.69e-17
ENSG00000134326	CMPK2	554.339	2.10771	5.5e-08	2.15e-06
ENSG00000100241	SBF1	18552.2	2.09966	1.46e-25	1.88e-23
ENSG00000140398	NEIL1	2723.51	2.09669	6.93e-14	4.78e-12
ENSG00000226015	CCT8P1	117.905	2.09616	0.00119647	0.0232031
ENSG00000196967	ZNF585A	395.674	2.09346	0.000145298	0.00340957
ENSG00000129646	QRICH2	570.308	2.09219	2.84e-05	0.000748334
ENSG00000133639	BTG1	5032.48	2.09101	2.13e-17	1.82e-15
ENSG00000163171	CDC42EP3	400.188	2.0891	7.18e-07	2.42e-05
ENSG00000242612	DECR2	2900.28	2.07718	3.67e-07	1.29e-05
ENSG00000188585	CLEC20A	132.466	2.07651	0.000230502	0.00525316
ENSG00000061656	SPAG4	290.102	2.07432	7.27e-05	0.00181088
ENSG00000153283	CD96	105.133	2.06309	0.00101044	0.0199375
ENSG00000119242	CCDC92	380.004	2.05527	0.00054861	0.0115962
ENSG00000186111	PIP5K1C	2689.6	2.05048	3.19e-35	5.89e-33
ENSG00000169442	CD52	1612.22	2.04137	1.02e-13	6.87e-12
ENSG00000146285	SCML4	173.74	2.04065	2.33e-05	0.00062334
ENSG00000223551	TMSB4XP4	137.751	2.03977	0.000156459	0.0036663
ENSG00000159164	SV2A	3880.48	2.03864	7.64e-48	1.98e-45
ENSG00000038532	CLEC16A	4467.58	2.03708	1.64e-27	2.29e-25
ENSG00000118495	PLAGL1	717.411	2.0327	0.000476472	0.0102012
ENSG00000148468	FAM171A1	1671.78	2.03043	6.83e-16	5.37e-14
ENSG00000176658	MYO1D	318.186	2.02702	3.02e-05	0.000793166
ENSG00000122585	NPY	335.266	2.02411	1.48e-10	7.53e-09
ENSG00000266820	KPNA2P3	19849.1	2.02299	2.94e-25	3.64e-23
ENSG00000154016	GRAP	5704.38	2.00649	3.7e-27	5.07e-25
ENSG00000141506	PIK3R5	791.585	2.00267	1.92e-06	6.14e-05
ENSG00000158246	TENT5B	69.998	1.99089	0.00102483	0.0201498
ENSG00000145949	MYLK4	130.097	1.9902	0.00134754	0.0257927
ENSG00000145545	SRD5A1	3051.5	1.98977	8.32e-29	1.28e-26
ENSG00000116663	FBXO6	125.676	1.9837	0.00199743	0.0366689
ENSG00000071051	NCK2	1541.46	1.97825	1.06e-23	1.22e-21
ENSG00000267500	ZNF887P	182.824	1.97621	0.00160661	0.0303321
ENSG00000163754	GYG1	1259.98	1.9651	2.08e-20	2.03e-18
ENSG00000254986	DPP3	311.634	1.96356	0.00253949	0.0457109
ENSG00000125753	VASP	3070.07	1.94183	3.43e-26	4.48e-24
ENSG00000164691	TAGAP	205.789	1.93326	0.000249745	0.00566839
ENSG00000213402	PTPRCAP	1724.5	1.92659	7.92e-09	3.34e-07
ENSG00000143507	DUSP10	337.312	1.92241	1.54e-06	4.99e-05
ENSG00000136720	HS6ST1	3877.1	1.91708	1.21e-24	1.46e-22
ENSG00000101665	SMAD7	810.876	1.91681	1.75e-11	9.65e-10
ENSG00000120833	SOCS2	7596.94	1.91641	5.44e-22	5.87e-20
ENSG00000140488	CELF6	342.469	1.90213	8.92e-05	0.00217388
ENSG00000092820	EZR	13737.9	1.90189	3.4e-52	1.01e-49
ENSG00000120913	PDLIM2	718.96	1.89946	2.53e-06	7.91e-05
ENSG00000233276	GPX1	2831.34	1.8742	2.27e-07	8.16e-06
ENSG00000105662	CRTC1	1458.6	1.87341	6.17e-21	6.25e-19
ENSG00000173950	XXYLT1	880.312	1.87227	4.11e-16	3.26e-14
ENSG00000127325	BEST3	2701.66	1.86827	1.28e-09	5.85e-08
ENSG00000166311	SMPD1	322.782	1.8567	0.000619707	0.0129344
ENSG00000111859	NEDD9	555.205	1.85664	5.55e-06	0.000163238
ENSG00000172943	PHF8	4619.77	1.85119	7.73e-16	6.06e-14
ENSG00000130592	LSP1	451.532	1.83816	2.09e-05	0.000564339
ENSG00000107485	GATA3	458.435	1.83787	2.7e-07	9.62e-06
ENSG00000176749	CDK5R1	283.112	1.83705	5.38e-05	0.00136579
ENSG00000168765	GSTM4	1097.36	1.83168	2.79e-16	2.26e-14
ENSG00000197879	MYO1C	1781.8	1.83097	3.75e-05	0.000967025
ENSG00000104522	TSTA3	3327.18	1.82123	1.53e-18	1.39e-16
ENSG00000006756	ARSD	1000.99	1.82046	6.8e-10	3.21e-08
ENSG00000151502	VPS26B	2696.26	1.81282	2.18e-13	1.43e-11
ENSG00000067082	KLF6	6201.04	1.80829	9.71e-21	9.72e-19
ENSG00000125089	SH3TC1	5626.25	1.80777	4.25e-07	1.48e-05
ENSG00000122786	CALD1	692.89	1.80703	9.43e-11	4.88e-09
ENSG00000126351	THRA	3090.01	1.79982	3.63e-39	7.27e-37
ENSG00000136573	BLK	1530.28	1.79527	6.17e-09	2.63e-07
ENSG00000133835	HSD17B4	5233.8	1.79269	1.55e-10	7.85e-09
ENSG00000188191	PRKAR1B	532.614	1.78972	1.01e-05	0.000287067
ENSG00000011007	ELOA	2117.05	1.78628	4.8e-17	4e-15
ENSG00000147394	ZNF185	282.503	1.78384	4.14e-06	0.000124458
ENSG00000128228	SDF2L1	366.52	1.78311	0.0001	0.00241466
ENSG00000157303	SUSD3	907.669	1.7821	2.79e-09	1.23e-07
ENSG00000101198	NKAIN4	727.311	1.77619	3.08e-09	1.35e-07
ENSG00000109736	MFSD10	3388.11	1.77244	6.01e-10	2.85e-08
ENSG00000152953	STK32B	2557.71	1.76275	4.86e-20	4.67e-18
ENSG00000185432	METTL7A	970.078	1.75786	1.79e-09	8.09e-08
ENSG00000133424	LARGE1	524.196	1.75767	5.16e-09	2.21e-07
ENSG00000157978	LDLRAP1	930.697	1.75704	5.07e-11	2.68e-09
ENSG00000172201	ID4	591.297	1.75623	1.09e-05	0.000306884
ENSG00000174996	KLC2	2080.82	1.74921	4.5e-10	2.17e-08
ENSG00000111110	PPM1H	2359.56	1.74873	1.77e-07	6.46e-06
ENSG00000071242	RPS6KA2	1962.68	1.74742	2.19e-06	6.92e-05
ENSG00000106624	AEBP1	19999.5	1.74721	1.23e-08	5.14e-07
ENSG00000101439	CST3	1321.7	1.74253	3.25e-06	9.9e-05
ENSG00000090661	CERS4	1717.47	1.741	1.55e-12	9.33e-11
ENSG00000185386	MAPK11	1265.24	1.73129	7.84e-05	0.00193242
ENSG00000204304	PBX2	1915.88	1.73097	0.000209553	0.00481537
ENSG00000158805	ZNF276	2446.76	1.72554	1.29e-08	5.38e-07
ENSG00000161036	LRWD1	932.343	1.72189	8.55e-06	0.000245335
ENSG00000253910	PCDHGB2	1625.41	1.71796	9.76e-06	0.000278231
ENSG00000104886	PLEKHJ1	2172.97	1.71421	9.27e-10	4.3e-08
ENSG00000044574	HSPA5	12365.8	1.71295	2.24e-13	1.46e-11
ENSG00000168675	LDLRAD4	4296.41	1.69767	7.49e-13	4.71e-11
ENSG00000102445	RUBCNL	2453.08	1.69484	2.03e-18	1.82e-16
ENSG00000223865	HLA-DPB1	4102.59	1.68985	3.83e-21	3.95e-19
ENSG00000134243	SORT1	4928.19	1.67472	1.2e-06	3.95e-05
ENSG00000179604	CDC42EP4	679.003	1.67461	3.13e-09	1.37e-07
ENSG00000184205	TSPYL2	4774.46	1.6601	3.06e-07	1.09e-05
ENSG00000019582	CD74	60806.6	1.65392	3.63e-16	2.91e-14
ENSG00000155629	PIK3AP1	13069.7	1.64727	3.09e-05	0.000808976
ENSG00000105227	PRX	346.131	1.63811	0.000469231	0.0100836
ENSG00000099785	MARCHF2	535.463	1.63238	9.28e-05	0.00224823
ENSG00000140941	MAP1LC3B	5410.97	1.62585	1.52e-12	9.2e-11
ENSG00000152518	ZFP36L2	8682.67	1.62049	3.19e-15	2.37e-13
ENSG00000153094	BCL2L11	1819.18	1.61326	4.77e-05	0.00121859
ENSG00000184208	C22orf46	1014.27	1.60386	9.2e-05	0.00223044
ENSG00000179218	CALR	16830.4	1.60372	1.06e-12	6.55e-11
ENSG00000134905	CARS2	2601.3	1.60227	1.16e-06	3.83e-05
ENSG00000153531	ADPRHL1	965.222	1.60124	4.84e-09	2.08e-07
ENSG00000182704	TSKU	737.282	1.5992	1.07e-06	3.54e-05
ENSG00000105122	RASAL3	1606.67	1.58528	0.000204608	0.00470824
ENSG00000184677	ZBTB40	3670.19	1.56591	2.62e-11	1.41e-09
ENSG00000167323	STIM1	1662.53	1.55821	0.000197713	0.00456222
ENSG00000113369	ARRDC3	3078.18	1.55646	4.98e-06	0.000148278
ENSG00000126705	AHDC1	6146.1	1.55607	6.4e-07	2.17e-05
ENSG00000088826	SMOX	596.939	1.55252	0.000638989	0.0133035
ENSG00000198933	TBKBP1	917.334	1.55046	1.6e-06	5.15e-05
ENSG00000184164	CRELD2	1506.84	1.55035	1.75e-07	6.43e-06
ENSG00000104880	ARHGEF18	7193.88	1.54191	2.33e-07	8.37e-06
ENSG00000149809	TM7SF2	1341.56	1.53439	6.23e-06	0.000182241
ENSG00000072858	SIDT1	460.177	1.53338	0.000365541	0.00809746
ENSG00000040531	CTNS	1055.09	1.53055	6.33e-06	0.000184687
ENSG00000145703	IQGAP2	1483.44	1.53041	2.26e-06	7.12e-05
ENSG00000054277	OPN3	406.39	1.52567	0.000521112	0.0110855
ENSG00000114853	ZBTB47	390.976	1.51747	3.67e-05	0.000947919
ENSG00000142303	ADAMTS10	1525.89	1.51098	0.000807864	0.0163681
ENSG00000006638	TBXA2R	404.836	1.50853	0.000768788	0.0156336
ENSG00000142669	SH3BGRL3	4789.21	1.50844	1.73e-06	5.56e-05
ENSG00000084070	SMAP2	5093.29	1.49723	1.56e-11	8.61e-10
ENSG00000090316	MAEA	3745.97	1.49712	5.01e-12	2.89e-10
ENSG00000142188	TMEM50B	908.828	1.49188	2.55e-06	7.95e-05
ENSG00000163046	ANKRD30BL	1136.15	1.4877	0.000399828	0.00878669
ENSG00000125170	DOK4	530.843	1.48219	0.000679895	0.0139799
ENSG00000129657	SEC14L1	4965.87	1.47203	2.28e-05	0.000613881
ENSG00000256235	SMIM3	1830.39	1.47109	6.98e-05	0.00174282
ENSG00000247746	USP51	1431.52	1.47066	0.00091568	0.0183431
ENSG00000178980	SELENOW	1249.61	1.4694	0.000417538	0.00910364
ENSG00000149577	SIDT2	1359.01	1.45623	6.58e-05	0.00165183
ENSG00000131697	NPHP4	1957.94	1.45179	0.000132224	0.00312042
ENSG00000158717	RNF166	1119.55	1.44777	0.000122065	0.00290959
ENSG00000109971	HSPA8	41428.8	1.44539	0.000439999	0.00953082
ENSG00000164105	SAP30	1575.73	1.44009	6.21e-05	0.00156761
ENSG00000143799	PARP1	25459.2	1.43851	8.56e-07	2.86e-05
ENSG00000141524	TMC6	1972.26	1.43114	0.000306206	0.00683777
ENSG00000187051	RPS19BP1	2134.99	1.42935	0.000649892	0.0135135
ENSG00000159363	ATP13A2	2433.24	1.42781	8.64e-08	3.29e-06
ENSG00000013288	MAN2B2	1867.05	1.42552	2.25e-06	7.08e-05
ENSG00000178199	ZC3H12D	1253.31	1.40909	0.00124925	0.0240499
ENSG00000173200	PARP15	3048.88	1.40868	0.000916384	0.0183431
ENSG00000134324	LPIN1	2608.68	1.40024	2.86e-05	0.000750796
ENSG00000157933	SKI	666.1	1.39766	0.00183405	0.0340839
ENSG00000099992	TBC1D10A	1006.65	1.39759	0.00169358	0.0317217
ENSG00000144711	IQSEC1	4956.01	1.39711	1.49e-07	5.52e-06
ENSG00000132405	TBC1D14	5499.05	1.37699	1.52e-06	4.95e-05
ENSG00000127527	EPS15L1	2746.88	1.37159	0.000579983	0.0121973
ENSG00000127533	F2RL3	1259.39	1.36375	0.000342949	0.00762752
ENSG00000225190	PLEKHM1	2026.28	1.34823	2.36e-05	0.000631401
ENSG00000074370	ATP2A3	14527.4	1.34153	6e-05	0.00151998
ENSG00000100994	PYGB	2727.2	1.33682	2.88e-06	8.82e-05
ENSG00000116525	TRIM62	919.828	1.32813	0.00157933	0.0298509
ENSG00000164733	CTSB	4390.23	1.32482	0.000127838	0.00303414
ENSG00000145555	MYO10	2313.64	1.32178	0.000103343	0.00248831
ENSG00000135821	GLUL	13736.5	1.31616	0.00173929	0.0324681
ENSG00000085662	AKR1B1	6794.74	1.29871	4.05e-05	0.00104223
ENSG00000179583	CIITA	12786.8	1.28738	3.24e-06	9.9e-05
ENSG00000137101	CD72	2728.3	1.28473	0.00061789	0.0129127
ENSG00000211584	SLC48A1	1675.25	1.28112	0.00042283	0.00918288
ENSG00000142002	DPP9	3212.42	1.27039	0.000750313	0.0153141
ENSG00000186716	BCR	10236.6	1.26701	0.000465525	0.0100314
ENSG00000101474	APMAP	2416.23	1.26006	0.000258842	0.00585886
ENSG00000132128	LRRC41	3053.62	1.25794	0.000173326	0.00403838
ENSG00000132640	BTBD3	2010.24	1.25637	0.00190924	0.0352838
ENSG00000160285	LSS	9824.05	1.24845	2.19e-05	0.000590406
ENSG00000100105	PATZ1	3401.81	1.23476	0.00109118	0.0213532
ENSG00000118503	TNFAIP3	18743.3	-1.23976	0.000297577	0.00668102
ENSG00000112343	TRIM38	6048.99	-1.24351	7.43e-05	0.00184548
ENSG00000012124	CD22	8124.53	-1.24632	0.000675769	0.0139296
ENSG00000166508	MCM7	25330.4	-1.25826	1.12e-05	0.000313935
ENSG00000164611	PTTG1	3737.32	-1.26106	0.000217742	0.00497602
ENSG00000134986	NREP	11539.8	-1.26937	0.00156103	0.0295724
ENSG00000111602	TIMELESS	8104.81	-1.27576	3.62e-05	0.000937986
ENSG00000137807	KIF23	3337.73	-1.27659	0.000403815	0.0088509
ENSG00000141026	MED9	1287.26	-1.29455	0.000174792	0.00406154
ENSG00000138795	LEF1	20351.2	-1.30214	2.55e-06	7.95e-05
ENSG00000149636	DSN1	2221.38	-1.30505	3.26e-05	0.000848733
ENSG00000173848	NET1	2557.17	-1.31569	0.00207488	0.0380067
ENSG00000121152	NCAPH	3500.7	-1.31813	0.000861297	0.017366
ENSG00000132646	PCNA	11214	-1.32428	0.000211397	0.00485103
ENSG00000144136	SLC20A1	3387.23	-1.32805	8.14e-05	0.00200024
ENSG00000113532	ST8SIA4	1252.03	-1.33406	0.000996859	0.019693
ENSG00000113810	SMC4	15984	-1.3367	0.00253805	0.0457109
ENSG00000138386	NAB1	1632.88	-1.33902	0.00118859	0.0230962
ENSG00000153048	CARHSP1	5574.46	-1.34025	0.00187016	0.0346772
ENSG00000134291	TMEM106C	3999.23	-1.3425	0.000300739	0.00674288
ENSG00000112149	CD83	768.658	-1.34259	0.00103594	0.0203441
ENSG00000072310	SREBF1	7723.69	-1.34817	0.00251154	0.045306
ENSG00000166801	FAM111A	8790.26	-1.35106	4.74e-07	1.65e-05
ENSG00000077514	POLD3	2224.61	-1.35931	4.25e-05	0.0010871
ENSG00000100297	MCM5	14016.5	-1.36095	9.62e-06	0.000274599
ENSG00000136159	NUDT15	930.911	-1.36253	0.00233882	0.0422821
ENSG00000170779	CDCA4	2231.89	-1.36629	4.15e-05	0.00106556
ENSG00000127564	PKMYT1	2902.89	-1.36971	2.82e-06	8.68e-05
ENSG00000129195	PIMREG	1564.83	-1.3756	5.32e-05	0.00135452
ENSG00000111669	TPI1	21574.1	-1.37727	0.000113801	0.00272433
ENSG00000159147	DONSON	1131.98	-1.38067	2.33e-05	0.00062334
ENSG00000099958	DERL3	1454.52	-1.38077	0.000108387	0.00260224
ENSG00000118193	KIF14	3221.89	-1.38671	0.00254623	0.0457825
ENSG00000113916	BCL6	3727.59	-1.38814	0.00188876	0.0349711
ENSG00000198039	ZNF273	911.482	-1.38996	0.000756014	0.0153927
ENSG00000215045	GRID2IP	515.769	-1.39076	0.000656362	0.013631
ENSG00000135905	DOCK10	3542.24	-1.39789	3.92e-06	0.000118212
ENSG00000178338	ZNF354B	966.11	-1.39908	0.00132608	0.0254404
ENSG00000165304	MELK	1999.31	-1.39943	0.000377062	0.00830837
ENSG00000013583	HEBP1	816.594	-1.40079	0.00186998	0.0346772
ENSG00000038210	PI4K2B	1865.1	-1.41112	0.000917565	0.0183447
ENSG00000174136	RGMB	1881.67	-1.41178	8.75e-05	0.00213447
ENSG00000109084	TMEM97	2806.83	-1.41264	0.000374684	0.00826694
ENSG00000168496	FEN1	5926.67	-1.41326	6.72e-10	3.18e-08
ENSG00000105472	CLEC11A	980.682	-1.41348	0.000725542	0.0148525
ENSG00000175087	PDIK1L	988.558	-1.4192	0.000414805	0.00905594
ENSG00000144791	LIMD1	2809.29	-1.4204	0.000131958	0.00311856
ENSG00000175305	CCNE2	1139.65	-1.42269	0.000980668	0.0194298
ENSG00000149554	CHEK1	3317.72	-1.42923	0.000671306	0.0139066
ENSG00000112742	TTK	1872.47	-1.42991	0.000217464	0.00497602
ENSG00000187741	FANCA	4195.81	-1.43041	0.00028863	0.0064977
ENSG00000145604	SKP2	2474.53	-1.43151	6.36e-06	0.00018527
ENSG00000177595	PIDD1	3353.4	-1.43194	9.01e-05	0.00219279
ENSG00000110237	ARHGEF17	715.884	-1.43464	0.00157926	0.0298509
ENSG00000147905	ZCCHC7	11144.3	-1.44271	6.1e-07	2.08e-05
ENSG00000100784	RPS6KA5	603.291	-1.44271	0.00170441	0.0318528
ENSG00000138764	CCNG2	2168.45	-1.44404	1.53e-06	4.96e-05
ENSG00000163507	CIP2A	1974.2	-1.44507	0.000260201	0.00588161
ENSG00000169136	ATF5	14800.6	-1.4467	3.29e-07	1.16e-05
ENSG00000173894	CBX2	4917.03	-1.45119	4.01e-13	2.57e-11
ENSG00000052802	MSMO1	1582.67	-1.4539	1.16e-05	0.000324179
ENSG00000156876	SASS6	1173.75	-1.45474	0.00194482	0.0358218
ENSG00000005379	TSPOAP1	15869.3	-1.45578	0.000239093	0.0054415
ENSG00000161996	WDR90	5523.66	-1.4567	0.00169945	0.0317957
ENSG00000186185	KIF18B	4067.66	-1.45694	2.81e-06	8.67e-05
ENSG00000112312	GMNN	1837.4	-1.45937	4.78e-08	1.89e-06
ENSG00000133119	RFC3	1099.86	-1.45952	0.00193245	0.035653
ENSG00000139880	CDH24	1006.97	-1.45956	0.0007321	0.0149608
ENSG00000187210	GCNT1	1493.38	-1.46371	0.00222989	0.0404448
ENSG00000077097	TOP2B	78069.3	-1.46611	1.65e-13	1.09e-11
ENSG00000073111	MCM2	15719	-1.467	1.14e-07	4.27e-06
ENSG00000177602	HASPIN	1491.03	-1.46841	1.91e-08	7.81e-07
ENSG00000080986	NDC80	3176.29	-1.46934	2.66e-09	1.18e-07
ENSG00000198346	ZNF813	587.505	-1.47006	0.00145645	0.0277176
ENSG00000134109	EDEM1	21346.2	-1.47008	7.26e-08	2.79e-06
ENSG00000071794	HLTF	4366.09	-1.47047	1.71e-05	0.00046693
ENSG00000196150	ZNF250	739.242	-1.47108	0.00122127	0.0235932
ENSG00000100968	NFATC4	6038.22	-1.47712	0.000687135	0.0141113
ENSG00000167325	RRM1	7615.28	-1.479	8.11e-05	0.00199695
ENSG00000137804	NUSAP1	8348.28	-1.48022	7.02e-06	0.000202418
ENSG00000167670	CHAF1A	5955.61	-1.48189	3.31e-06	0.0001007
ENSG00000153944	MSI2	15303.9	-1.48229	0.00013008	0.00307855
ENSG00000160051	IQCC	514.937	-1.4825	0.000189515	0.00438523
ENSG00000077152	UBE2T	1562.28	-1.48376	7.36e-08	2.82e-06
ENSG00000116273	PHF13	1577.63	-1.48445	6.54e-07	2.22e-05
ENSG00000176225	RTTN	1626.01	-1.48559	0.000372851	0.0082424
ENSG00000100379	KCTD17	3488.78	-1.48887	1.38e-06	4.5e-05
ENSG00000171223	JUNB	799.526	-1.49009	0.00012455	0.00296033
ENSG00000172840	PDP2	1319.38	-1.49222	0.00096551	0.0191649
ENSG00000113070	HBEGF	1182.72	-1.49319	1.03e-07	3.87e-06
ENSG00000134222	PSRC1	1867.88	-1.4945	1e-05	0.000284863
ENSG00000162757	C1orf74	391.691	-1.49529	0.000274806	0.00619489
ENSG00000137812	KNL1	2951.07	-1.49986	0.00151584	0.028749
ENSG00000114480	GBE1	5670.38	-1.50013	1.29e-05	0.000357484
ENSG00000121211	MND1	1364.73	-1.50127	1.29e-09	5.9e-08
ENSG00000086730	LAT2	10888.9	-1.50259	9.87e-08	3.74e-06
ENSG00000145780	FEM1C	1454.05	-1.50306	6.68e-06	0.000194065
ENSG00000105486	LIG1	5484.06	-1.50447	0.00168285	0.0315751
ENSG00000068489	PRR11	2736.59	-1.50559	0.00168385	0.0315751
ENSG00000112118	MCM3	18168.2	-1.50736	2.88e-10	1.42e-08
ENSG00000189067	LITAF	2068.82	-1.51144	4.08e-06	0.00012293
ENSG00000163808	KIF15	2339.2	-1.51245	3.58e-06	0.000108843
ENSG00000171943	SRGAP2C	1308.25	-1.51429	0.000116218	0.00277819
ENSG00000049759	NEDD4L	1461.21	-1.51818	1.09e-07	4.07e-06
ENSG00000109881	CCDC34	1038.2	-1.52471	5.39e-06	0.000159387
ENSG00000114023	FAM162A	2236.38	-1.52947	8.63e-05	0.00211276
ENSG00000105173	CCNE1	779.691	-1.53078	2.12e-06	6.73e-05
ENSG00000215784	FAM72D	643.875	-1.53139	0.00021418	0.00490812
ENSG00000135245	HILPDA	815.467	-1.53233	0.00258213	0.0463278
ENSG00000171241	SHCBP1	2505.27	-1.53382	2e-12	1.19e-10
ENSG00000104738	MCM4	12948.2	-1.5366	0.000442176	0.00955307
ENSG00000188994	ZNF292	7233.49	-1.53808	0.000297177	0.00668102
ENSG00000155858	LSM11	693.933	-1.53831	1.57e-05	0.000430788
ENSG00000133454	MYO18B	7633.23	-1.53865	5.4e-06	0.000159387
ENSG00000006704	GTF2IRD1	1761.65	-1.53881	0.000192896	0.00445726
ENSG00000164649	CDCA7L	8582.65	-1.54013	7.7e-18	6.7e-16
ENSG00000148773	MKI67	24572	-1.54404	3.08e-13	1.99e-11
ENSG00000168078	PBK	1334.05	-1.54443	6.27e-05	0.0015812
ENSG00000103187	COTL1	186.008	-1.54829	0.00218709	0.0397552
ENSG00000141401	IMPA2	570.099	-1.54874	4.2e-06	0.000125692
ENSG00000163918	RFC4	2470.66	-1.55143	1.86e-13	1.22e-11
ENSG00000166123	GPT2	892.46	-1.55167	5.48e-06	0.000161529
ENSG00000155760	FZD7	325.995	-1.55255	0.00133522	0.0255863
ENSG00000164430	CGAS	464.526	-1.55439	0.00108699	0.0212964
ENSG00000136830	NIBAN2	820.345	-1.55501	0.00089311	0.0179421
ENSG00000134107	BHLHE40	842.023	-1.55542	1.17e-05	0.000327374
ENSG00000166803	PCLAF	2379.89	-1.55794	7.92e-10	3.72e-08
ENSG00000167771	RCOR2	569.194	-1.55934	0.00147642	0.0280334
ENSG00000105327	BBC3	487.452	-1.56113	0.00119821	0.0232031
ENSG00000196684	HSH2D	1357.27	-1.5615	1.02e-05	0.000287785
ENSG00000185650	ZFP36L1	7265.95	-1.56249	1.43e-15	1.08e-13
ENSG00000173041	ZNF680	834.004	-1.563	5.23e-06	0.000155386
ENSG00000082458	DLG3	2646.04	-1.56486	0.000412174	0.00901033
ENSG00000175322	ZNF519	1154.2	-1.56505	2.58e-06	8.04e-05
ENSG00000146670	CDCA5	6239.11	-1.56683	1.13e-21	1.19e-19
ENSG00000111145	ELK3	3059.9	-1.56747	1.28e-06	4.21e-05
ENSG00000221829	FANCG	2905.24	-1.56757	1.6e-06	5.14e-05
ENSG00000095002	MSH2	4640.84	-1.56785	9.36e-14	6.35e-12
ENSG00000121621	KIF18A	1289.65	-1.56899	1.35e-05	0.000374636
ENSG00000182010	RTKN2	1178.14	-1.56978	1.39e-05	0.000384452
ENSG00000103995	CEP152	3372.53	-1.57025	5.13e-08	2.01e-06
ENSG00000099864	PALM	3062.71	-1.5711	1.84e-07	6.73e-06
ENSG00000267281		487.435	-1.57171	0.000117517	0.00280522
ENSG00000140534	TICRR	4092.95	-1.57212	1.6e-22	1.76e-20
ENSG00000151012	SLC7A11	740.242	-1.57534	4.78e-05	0.00121919
ENSG00000111331	OAS3	2412.47	-1.57701	8.68e-10	4.06e-08
ENSG00000077420	APBB1IP	13381.1	-1.57704	3.97e-17	3.35e-15
ENSG00000100629	CEP128	954.981	-1.57742	1.04e-07	3.9e-06
ENSG00000175197	DDIT3	1456.72	-1.58103	1.15e-05	0.000323019
ENSG00000142945	KIF2C	5526.46	-1.58479	2.44e-07	8.73e-06
ENSG00000170312	CDK1	3744.43	-1.58528	1.15e-12	7.12e-11
ENSG00000172167	MTBP	932.91	-1.58734	1.03e-06	3.41e-05
ENSG00000076382	SPAG5	6652.44	-1.59016	4.48e-08	1.78e-06
ENSG00000196081	ZNF724	371.807	-1.5914	0.000595973	0.0125177
ENSG00000168916	ZNF608	17026.5	-1.59457	2.13e-22	2.31e-20
ENSG00000197256	KANK2	2023.18	-1.59459	1.28e-09	5.85e-08
ENSG00000100027	YPEL1	1946.24	-1.59634	2.91e-08	1.17e-06
ENSG00000111445	RFC5	2235	-1.59694	2.84e-12	1.67e-10
ENSG00000184937	WT1	643.155	-1.59859	1.33e-06	4.34e-05
ENSG00000116852	KIF21B	3199.11	-1.60859	5.69e-07	1.95e-05
ENSG00000112715	VEGFA	2687.32	-1.60942	1.32e-07	4.92e-06
ENSG00000164985	PSIP1	7984.02	-1.6097	1.4e-15	1.07e-13
ENSG00000268861		264.763	-1.61144	0.000464963	0.0100314
ENSG00000146263	MMS22L	2491.94	-1.61659	1.09e-05	0.000306569
ENSG00000148019	CEP78	2649.62	-1.61792	1.34e-06	4.36e-05
ENSG00000135679	MDM2	16214.7	-1.61901	3.12e-05	0.000817276
ENSG00000122952	ZWINT	4695.49	-1.61905	1.55e-16	1.28e-14
ENSG00000198056	PRIM1	1769.66	-1.61981	1.99e-07	7.22e-06
ENSG00000159259	CHAF1B	3372.02	-1.62774	8.35e-16	6.51e-14
ENSG00000177685	CRACR2B	536.477	-1.6299	0.000304132	0.00680061
ENSG00000125885	MCM8	2916.16	-1.63104	4.99e-08	1.97e-06
ENSG00000138835	RGS3	367.712	-1.63293	0.000805784	0.0163459
ENSG00000216775		795.319	-1.63752	3.07e-07	1.09e-05
ENSG00000066279	ASPM	6531.18	-1.63969	4.82e-26	6.26e-24
ENSG00000145287	PLAC8	460.606	-1.64535	0.0026395	0.047255
ENSG00000198901	PRC1	4939.63	-1.64597	1.56e-10	7.85e-09
ENSG00000164118	CEP44	1234.93	-1.64648	2.86e-09	1.26e-07
ENSG00000186871	ERCC6L	989.05	-1.64678	2.71e-05	0.000717052
ENSG00000040608	RTN4R	647.233	-1.64996	0.00255273	0.0458499
ENSG00000100479	POLE2	750.782	-1.65071	2.79e-06	8.62e-05
ENSG00000145685	LHFPL2	734.556	-1.65317	0.000575927	0.0121273
ENSG00000113749	HRH2	553.239	-1.65355	4.63e-06	0.0001381
ENSG00000133069	TMCC2	461.07	-1.65671	4.23e-05	0.00108428
ENSG00000263647	BPTFP1	931.49	-1.6573	2.26e-08	9.22e-07
ENSG00000178999	AURKB	4088.92	-1.66014	2.44e-24	2.9e-22
ENSG00000214826	DDX12P	1106.91	-1.66017	1.48e-09	6.71e-08
ENSG00000151849	CENPJ	2608.63	-1.66094	1.73e-12	1.03e-10
ENSG00000117228	GBP1	802.717	-1.66163	7.64e-06	0.000220099
ENSG00000129810	SGO1	1102.83	-1.66447	1.87e-08	7.68e-07
ENSG00000112559	MDFI	5848.87	-1.66461	1.56e-08	6.42e-07
ENSG00000161681	SHANK1	817.353	-1.66598	7.99e-09	3.36e-07
ENSG00000197299	BLM	2481.86	-1.6683	3.46e-13	2.23e-11
ENSG00000102384	CENPI	717.017	-1.66944	4.3e-05	0.00109974
ENSG00000184635	ZNF93	1180.9	-1.6701	2.14e-09	9.53e-08
ENSG00000100505	TRIM9	528.679	-1.67176	8.14e-06	0.000233944
ENSG00000051180	RAD51	1632.52	-1.67263	5.64e-10	2.69e-08
ENSG00000162738	VANGL2	3453.37	-1.67519	3.53e-10	1.72e-08
ENSG00000142731	PLK4	2755.51	-1.6781	1.48e-14	1.07e-12
ENSG00000176890	TYMS	12207.5	-1.67892	3.52e-17	2.98e-15
ENSG00000138646	HERC5	1749.32	-1.6795	7.75e-12	4.39e-10
ENSG00000133302	SLF1	783.806	-1.67976	2.16e-11	1.18e-09
ENSG00000187266	EPOR	720.592	-1.68459	0.000891795	0.0179374
ENSG00000013573	DDX11	9655.81	-1.68471	3.3e-07	1.16e-05
ENSG00000188177	ZC3H6	547.004	-1.68878	0.000475122	0.0101854
ENSG00000142856	ITGB3BP	1316.76	-1.69861	4.2e-14	2.95e-12
ENSG00000177606	JUN	2802.95	-1.70303	4.46e-07	1.56e-05
ENSG00000188610	FAM72B	1259.55	-1.70888	3.33e-08	1.33e-06
ENSG00000011426	ANLN	2515.14	-1.71204	1.67e-20	1.64e-18
ENSG00000144554	FANCD2	4100.07	-1.71393	2.67e-06	8.27e-05
ENSG00000105011	ASF1B	3751.97	-1.72575	1.43e-23	1.62e-21
ENSG00000131153	GINS2	1811.6	-1.73052	2.4e-11	1.3e-09
ENSG00000135476	ESPL1	6393.45	-1.73249	2.4e-12	1.42e-10
ENSG00000163611	SPICE1	825.29	-1.73483	2.05e-05	0.000554229
ENSG00000156802	ATAD2	8662.79	-1.735	1.26e-12	7.68e-11
ENSG00000128965	CHAC1	1732.17	-1.73862	3.67e-07	1.29e-05
ENSG00000171649	ZIK1	1270.6	-1.7417	0.000134502	0.00316967
ENSG00000146918	NCAPG2	5354.63	-1.74302	5.53e-12	3.18e-10
ENSG00000069493	CLEC2D	1754.46	-1.74391	1.95e-12	1.16e-10
ENSG00000172244	C5orf34	725.275	-1.74649	1.08e-07	4.05e-06
ENSG00000122884	P4HA1	3076.16	-1.74661	3.25e-10	1.58e-08
ENSG00000151693	ASAP2	1645.28	-1.74856	5.62e-07	1.93e-05
ENSG00000169607	CKAP2L	3125.6	-1.75019	2.11e-08	8.59e-07
ENSG00000181544	FANCB	267.233	-1.75101	0.000422534	0.00918288
ENSG00000008300	CELSR3	650.997	-1.75223	7.02e-07	2.37e-05
ENSG00000007968	E2F2	11892.6	-1.75325	9.96e-29	1.47e-26
ENSG00000119640	ACYP1	567.239	-1.75422	4.78e-07	1.66e-05
ENSG00000162772	ATF3	1150.11	-1.7579	8.13e-08	3.11e-06
ENSG00000183723	CMTM4	729.773	-1.76272	1.34e-08	5.56e-07
ENSG00000154640	BTG3	390.653	-1.76433	7.76e-05	0.00192132
ENSG00000065328	MCM10	3614.02	-1.76838	6.07e-08	2.36e-06
ENSG00000162062	TEDC2	1185.33	-1.77747	2.26e-07	8.16e-06
ENSG00000123219	CENPK	1188.22	-1.78059	1.69e-12	1.01e-10
ENSG00000164045	CDC25A	1216.84	-1.78394	3.13e-10	1.53e-08
ENSG00000176170	SPHK1	102.445	-1.78581	0.00123857	0.0238719
ENSG00000198554	WDHD1	2816.39	-1.78808	5.31e-15	3.87e-13
ENSG00000143479	DYRK3	2564.33	-1.79028	5.29e-10	2.53e-08
ENSG00000179841	AKAP5	154.037	-1.79106	0.000534597	0.0113578
ENSG00000124762	CDKN1A	2529.4	-1.79309	1.37e-22	1.52e-20
ENSG00000155093	PTPRN2	246.449	-1.79353	0.00273633	0.0488718
ENSG00000172638	EFEMP2	297.592	-1.79454	0.0019576	0.0360173
ENSG00000162614	NEXN	869.619	-1.79565	2.36e-06	7.4e-05
ENSG00000108798	ABI3	264.523	-1.80568	0.000672998	0.0139132
ENSG00000214193	SH3D21	1259.03	-1.80983	7.56e-11	3.95e-09
ENSG00000213347	MXD3	4165.46	-1.81109	2.34e-14	1.66e-12
ENSG00000107518	ATRNL1	458.892	-1.81911	6.36e-07	2.16e-05
ENSG00000146858	ZC3HAV1L	472.236	-1.82125	0.00275866	0.0491763
ENSG00000166881	NEMP1	5017.34	-1.82557	4.54e-27	6.14e-25
ENSG00000164638	SLC29A4	476.701	-1.83016	0.000272182	0.00614406
ENSG00000051341	POLQ	2694.21	-1.83496	1.42e-27	2e-25
ENSG00000118777	ABCG2	126.5	-1.83859	0.00213975	0.0390168
ENSG00000173992	CCS	2343.95	-1.83915	5.04e-10	2.42e-08
ENSG00000140525	FANCI	8122.16	-1.84943	4.43e-09	1.92e-07
ENSG00000092853	CLSPN	1552.35	-1.85091	1.04e-12	6.47e-11
ENSG00000186638	KIF24	1301.21	-1.85954	1.18e-12	7.23e-11
ENSG00000167550	RHEBL1	147.035	-1.86393	6.91e-06	0.000199529
ENSG00000213967	ZNF726	610.885	-1.86677	2.23e-07	8.08e-06
ENSG00000197977	ELOVL2	716.624	-1.86707	1.16e-10	5.96e-09
ENSG00000094804	CDC6	3819.97	-1.86724	7.94e-18	6.84e-16
ENSG00000164663	USP49	5095.93	-1.87245	1.04e-12	6.47e-11
ENSG00000106804	C5	302.827	-1.87591	0.00226686	0.0410705
ENSG00000125319	HROB	901.353	-1.87796	2.17e-14	1.55e-12
ENSG00000109805	NCAPG	5967.01	-1.88044	5.42e-24	6.3e-22
ENSG00000196584	XRCC2	2264.99	-1.88704	9.35e-17	7.77e-15
ENSG00000068137	PLEKHH3	614.504	-1.8871	1.8e-05	0.000489357
ENSG00000137571	SLCO5A1	164.521	-1.88737	0.000204343	0.00470824
ENSG00000204923	FBXO48	413.434	-1.89045	1.32e-06	4.33e-05
ENSG00000214435	AS3MT	998.97	-1.8913	1.19e-13	7.95e-12
ENSG00000153044	CENPH	1404.95	-1.89613	6.9e-19	6.37e-17
ENSG00000196549	MME	23796.8	-1.89634	8.56e-09	3.58e-07
ENSG00000092621	PHGDH	14382.7	-1.89745	3.73e-24	4.39e-22
ENSG00000163155	LYSMD1	352.096	-1.90271	2.16e-06	6.86e-05
ENSG00000075303	SLC25A40	1462.91	-1.90487	1.19e-08	4.97e-07
ENSG00000167900	TK1	4029.68	-1.90699	5.06e-30	8.09e-28
ENSG00000174371	EXO1	2117.13	-1.9106	8.36e-13	5.24e-11
ENSG00000181104	F2R	619.388	-1.91071	5.59e-05	0.00141778
ENSG00000141622	RNF165	396.066	-1.91248	0.000186401	0.00431921
ENSG00000123485	HJURP	5166.04	-1.91408	4.57e-32	7.68e-30
ENSG00000007314	SCN4A	3742.5	-1.91957	2.56e-05	0.000679632
ENSG00000228716	DHFR	11677.8	-1.92328	1.61e-20	1.6e-18
ENSG00000143228	NUF2	2413.85	-1.92523	3.17e-33	5.6e-31
ENSG00000138778	CENPE	4871.81	-1.92953	0.00107361	0.021059
ENSG00000158373	H2BC5	84.4676	-1.93204	0.00137317	0.0262228
ENSG00000183856	IQGAP3	5635.15	-1.93349	5.62e-19	5.24e-17
ENSG00000138346	DNA2	1399.01	-1.93846	1.83e-18	1.65e-16
ENSG00000171848	RRM2	8036.17	-1.94141	4.95e-18	4.33e-16
ENSG00000085840	ORC1	2757.57	-1.94262	1.19e-13	7.95e-12
ENSG00000112303	VNN2	125.605	-1.95275	0.000112176	0.0026893
ENSG00000112029	FBXO5	2123.99	-1.95655	1.11e-28	1.61e-26
ENSG00000155090	KLF10	1474.37	-1.95766	3.99e-12	2.31e-10
ENSG00000109674	NEIL3	540.643	-1.96009	5.16e-09	2.21e-07
ENSG00000139734	DIAPH3	1472.52	-1.96027	3.11e-10	1.53e-08
ENSG00000135116	HRK	757.01	-1.96205	2.96e-08	1.19e-06
ENSG00000184445	KNTC1	9392.24	-1.96803	1.91e-10	9.54e-09
ENSG00000073803	MAP3K13	201.3	-1.97296	0.000178762	0.00414797
ENSG00000166845	C18orf54	628.175	-1.97716	5.11e-10	2.45e-08
ENSG00000143847	PPFIA4	6008.99	-1.97749	8.11e-11	4.22e-09
ENSG00000204410	MSH5	1504.41	-1.97759	7.87e-14	5.4e-12
ENSG00000152256	PDK1	2518.35	-1.97958	8.93e-10	4.17e-08
ENSG00000114739	ACVR2B	825.534	-1.98009	2.16e-25	2.73e-23
ENSG00000125740	FOSB	769.637	-1.98174	1.26e-05	0.000349982
ENSG00000181856	SLC2A4	97.8346	-1.98638	0.000244075	0.00554729
ENSG00000133067	LGR6	476.173	-1.99241	3.71e-12	2.17e-10
ENSG00000142798	HSPG2	2221.89	-1.9974	1.22e-05	0.00033998
ENSG00000123358	NR4A1	584.673	-2.01179	2.38e-09	1.06e-07
ENSG00000164362	TERT	3955.86	-2.01302	1.24e-11	6.92e-10
ENSG00000166965	RCCD1	1707.16	-2.0167	3e-26	3.96e-24
ENSG00000161888	SPC24	1963.45	-2.01722	3.57e-32	6.05e-30
ENSG00000136002	ARHGEF4	1430.8	-2.0194	0.000338009	0.00752771
ENSG00000149548	CCDC15	504.126	-2.02162	5.81e-06	0.000170498
ENSG00000024526	DEPDC1	146.926	-2.0253	0.000923758	0.0184463
ENSG00000158402	CDC25C	640.585	-2.03046	7.35e-12	4.18e-10
ENSG00000132436	FIGNL1	2130.83	-2.03352	1.9e-22	2.08e-20
ENSG00000125629	INSIG2	1377.46	-2.05422	1.22e-12	7.43e-11
ENSG00000005249	PRKAR2B	584.686	-2.06861	3.52e-09	1.54e-07
ENSG00000122966	CIT	5159.07	-2.07065	4.12e-30	6.65e-28
ENSG00000092470	WDR76	2678.39	-2.07201	4.77e-33	8.34e-31
ENSG00000125245	GPR18	72.9195	-2.07436	0.00177557	0.033057
ENSG00000131470	PSMC3IP	1052.56	-2.08084	8.15e-25	9.88e-23
ENSG00000130707	ASS1	4668.44	-2.08185	2.53e-16	2.06e-14
ENSG00000031691	CENPQ	489.853	-2.0848	4.38e-13	2.8e-11
ENSG00000144824	PHLDB2	941.766	-2.1008	1.12e-13	7.53e-12
ENSG00000143476	DTL	4547.5	-2.10518	3.62e-16	2.91e-14
ENSG00000152894	PTPRK	7099.74	-2.11025	0.000173552	0.00403838
ENSG00000012048	BRCA1	3935.11	-2.11189	6.76e-16	5.35e-14
ENSG00000160255	ITGB2	1716.89	-2.11596	5.17e-24	6.05e-22
ENSG00000167549	CORO6	3548.66	-2.1167	2.71e-15	2.03e-13
ENSG00000093009	CDC45	3119.18	-2.12484	1.63e-30	2.66e-28
ENSG00000120539	MASTL	2015.54	-2.13461	6.44e-36	1.21e-33
ENSG00000176208	ATAD5	2040.03	-2.13794	2.54e-32	4.35e-30
ENSG00000179029	TMEM107	633.499	-2.13827	7.25e-13	4.58e-11
ENSG00000143147	GPR161	385.738	-2.14076	1.98e-09	8.89e-08
ENSG00000137193	PIM1	3850.86	-2.14123	2.75e-26	3.65e-24
ENSG00000116062	MSH6	19221.5	-2.14626	7.91e-29	1.23e-26
ENSG00000140511	HAPLN3	90.2767	-2.14713	8.65e-06	0.000247282
ENSG00000138658	ZGRF1	3593.52	-2.14892	2.92e-36	5.58e-34
ENSG00000169129	AFAP1L2	564.281	-2.15182	0.000432769	0.00938645
ENSG00000103522	IL21R	726.712	-2.15706	4.86e-14	3.4e-12
ENSG00000168671	UGT3A2	623.983	-2.16594	4.93e-07	1.71e-05
ENSG00000116667	C1orf21	1160.22	-2.17237	4.83e-21	4.92e-19
ENSG00000183496	MEX3B	270.12	-2.17921	1.23e-11	6.86e-10
ENSG00000206557	TRIM71	58.9108	-2.19226	0.000714314	0.0146514
ENSG00000160111	CPAMD8	497.577	-2.20092	2.23e-12	1.32e-10
ENSG00000160298	C21orf58	4431.52	-2.21124	1.77e-26	2.37e-24
ENSG00000273703	H2BC14	573.409	-2.22081	4.24e-19	3.98e-17
ENSG00000140450	ARRDC4	240.962	-2.22107	8.16e-11	4.23e-09
ENSG00000138336	TET1	443.893	-2.24294	3.15e-05	0.000821386
ENSG00000124466	LYPD3	49.3592	-2.24866	0.000571253	0.0120595
ENSG00000085999	RAD54L	3019.32	-2.25254	2.89e-51	8.13e-49
ENSG00000186314	PRELID2	220.805	-2.26165	5.1e-08	2e-06
ENSG00000005961	ITGA2B	234.065	-2.26215	2.61e-08	1.06e-06
ENSG00000006118	TMEM132A	283.857	-2.27817	4.68e-09	2.02e-07
ENSG00000138587	MNS1	395.507	-2.28376	2.53e-18	2.26e-16
ENSG00000156298	TSPAN7	2409.47	-2.28965	9.82e-15	7.12e-13
ENSG00000175643	RMI2	1617.56	-2.28978	1.07e-53	3.42e-51
ENSG00000100307	CBX7	764.928	-2.29072	9.31e-10	4.31e-08
ENSG00000101412	E2F1	7967.23	-2.29245	1.17e-41	2.51e-39
ENSG00000072682	P4HA2	1483.77	-2.30726	3.55e-20	3.44e-18
ENSG00000119969	HELLS	3838.85	-2.3088	1.15e-21	1.21e-19
ENSG00000248302	BNIP3P41	259.822	-2.31545	1.65e-05	0.000453808
ENSG00000159403	C1R	470.052	-2.3293	1.38e-08	5.69e-07
ENSG00000102385	DRP2	196.164	-2.33329	1.76e-06	5.62e-05
ENSG00000109107	ALDOC	4027.59	-2.34023	3.13e-23	3.52e-21
ENSG00000136492	BRIP1	2095.27	-2.35673	7.23e-25	8.83e-23
ENSG00000267534	S1PR2	131.828	-2.35683	1.48e-05	0.000409781
ENSG00000007171	NOS2	51.2645	-2.38492	0.000518214	0.011038
ENSG00000121753	ADGRB2	1396.5	-2.3922	5.64e-19	5.24e-17
ENSG00000143816	WNT9A	113.613	-2.39628	4.2e-09	1.82e-07
ENSG00000185697	MYBL1	284.033	-2.40775	9.1e-10	4.23e-08
ENSG00000168961	LGALS9	2693.24	-2.41219	3.71e-10	1.8e-08
ENSG00000152076	CCDC74B	938.605	-2.41528	1.83e-11	1.01e-09
ENSG00000174502	SLC26A9	98.5878	-2.42065	2.61e-05	0.000692891
ENSG00000167513	CDT1	6047.12	-2.4309	8.47e-29	1.28e-26
ENSG00000156381	ANKRD9	750.563	-2.43583	1.2e-15	9.33e-14
ENSG00000183150	GPR19	150.404	-2.44218	3.17e-06	9.7e-05
ENSG00000101911	PRPS2	902.314	-2.44445	4.87e-25	6e-23
ENSG00000269897	COMMD3-BMI1	430.066	-2.46003	2.14e-05	0.000578478
ENSG00000160888	IER2	4433.39	-2.46256	3.47e-43	7.79e-41
ENSG00000182379	NXPH4	46.4321	-2.46529	0.000159373	0.00372933
ENSG00000166897	ELFN2	1380.27	-2.46953	2.04e-46	5.12e-44
ENSG00000125657	TNFSF9	79.5546	-2.47271	1.01e-05	0.000287224
ENSG00000164684	ZNF704	1376.19	-2.4803	6.71e-11	3.52e-09
ENSG00000164542	KIAA0895	163.39	-2.48366	8.54e-07	2.85e-05
ENSG00000011422	PLAUR	830.425	-2.49146	4.45e-29	6.98e-27
ENSG00000106003	LFNG	718.617	-2.4994	3.73e-27	5.08e-25
ENSG00000091972	CD200	860.226	-2.50094	2.33e-21	2.44e-19
ENSG00000105642	KCNN1	3818.86	-2.50463	8.02e-09	3.37e-07
ENSG00000168298	H1-4	29.2409	-2.52198	0.00177681	0.033057
ENSG00000274997	H2AC12	39.284	-2.52792	0.00111926	0.021827
ENSG00000151725	CENPU	5486.84	-2.55533	3.7e-90	2.67e-87
ENSG00000134574	DDB2	3754.82	-2.5603	2.34e-28	3.38e-26
ENSG00000143845	ETNK2	138.406	-2.56547	0.000141782	0.00333651
ENSG00000154920	EME1	1752.02	-2.57129	1.24e-32	2.15e-30
ENSG00000188641	DPYD	50.4474	-2.57816	1.76e-05	0.000481236
ENSG00000129173	E2F8	2051.48	-2.5787	1.74e-65	7.06e-63
ENSG00000183508	TENT5C	542.338	-2.57978	1.37e-15	1.05e-13
ENSG00000169314	C22orf15	68.982	-2.59251	0.00205961	0.0377686
ENSG00000108821	COL1A1	360.456	-2.59928	1.51e-10	7.67e-09
ENSG00000183850	ZNF730	310.725	-2.60218	5.95e-08	2.32e-06
ENSG00000154783	FGD5	60.2477	-2.6167	7.78e-07	2.61e-05
ENSG00000100298	APOBEC3H	47.5004	-2.64013	0.00044171	0.00955307
ENSG00000162267	ITIH3	149.599	-2.64574	2.64e-06	8.19e-05
ENSG00000166482	MFAP4	147.919	-2.65135	0.000401887	0.00882027
ENSG00000183023	SLC8A1	468.17	-2.65885	5.89e-08	2.3e-06
ENSG00000162591	MEGF6	271.516	-2.66046	2.34e-14	1.66e-12
ENSG00000163040	CCDC74A	515.195	-2.6655	3.7e-16	2.95e-14
ENSG00000197275	RAD54B	549.263	-2.66578	1.3e-12	7.91e-11
ENSG00000100167	SEPTIN3	759.302	-2.67795	1.69e-05	0.000463875
ENSG00000100593	ISM2	24.8462	-2.68802	0.00142795	0.0272375
ENSG00000112137	PHACTR1	2816.95	-2.69217	6.43e-50	1.78e-47
ENSG00000273983	H3C8	80.8828	-2.7014	2.19e-06	6.92e-05
ENSG00000128408	RIBC2	34.9555	-2.71434	0.00102019	0.0200822
ENSG00000111247	RAD51AP1	2014.22	-2.72185	1.55e-25	1.99e-23
ENSG00000166002	SMCO4	288.046	-2.72958	2.67e-08	1.08e-06
ENSG00000184702	SEPTIN5	1506.4	-2.78617	1.19e-12	7.29e-11
ENSG00000262919	CCNQ	18.3306	-2.79038	0.00214583	0.0390479
ENSG00000165891	E2F7	1497.69	-2.80843	2.24e-69	9.79e-67
ENSG00000105963	ADAP1	595.733	-2.81692	0.000408707	0.00894632
ENSG00000157927	RADIL	231.876	-2.88075	1.8e-05	0.000489368
ENSG00000145362	ANK2	750.617	-2.89262	0.000351055	0.00779735
ENSG00000129757	CDKN1C	138.392	-2.89487	0.00165017	0.0310838
ENSG00000064886	CHI3L2	107.127	-2.89911	1.12e-06	3.71e-05
ENSG00000162711	NLRP3	31.4994	-2.90134	0.00116615	0.0226866
ENSG00000162522	KIAA1522	662.752	-2.92451	4.53e-21	4.65e-19
ENSG00000176171	BNIP3	4897.08	-2.93385	6.15e-41	1.31e-38
ENSG00000172575	RASGRP1	957.292	-2.9381	0.00211324	0.0385817
ENSG00000278588	H2BC10	31.745	-2.94835	0.000981675	0.0194298
ENSG00000124839	RAB17	489.289	-2.9873	8.61e-22	9.23e-20
ENSG00000196968	FUT11	1117.85	-3.0094	2.46e-44	5.85e-42
ENSG00000120217	CD274	31.0309	-3.01387	0.000725909	0.0148525
ENSG00000010610	CD4	88.0934	-3.0431	5.62e-07	1.93e-05
ENSG00000129474	AJUBA	662.887	-3.04639	4.63e-44	1.08e-41
ENSG00000120738	EGR1	495.155	-3.05577	2.59e-25	3.23e-23
ENSG00000283683	MYOCOS	21.3135	-3.07766	0.00110697	0.0216368
ENSG00000213760	ATP6V1G2	44.1018	-3.1225	0.00196368	0.0360891
ENSG00000125538	IL1B	219.182	-3.12759	1.41e-09	6.41e-08
ENSG00000010310	GIPR	84.7122	-3.14633	7.16e-07	2.42e-05
ENSG00000165244	ZNF367	1745.97	-3.16304	3.72e-147	5.61e-144
ENSG00000182218	HHIPL1	75.649	-3.17429	6.39e-05	0.00160672
ENSG00000006283	CACNA1G	71.6519	-3.1831	0.00146841	0.0279132
ENSG00000189057	FAM111B	3004.45	-3.21185	9.58e-88	6.37e-85
ENSG00000157404	KIT	336.382	-3.21842	4.04e-15	2.98e-13
ENSG00000136943	CTSV	89.3841	-3.2276	7.84e-09	3.31e-07
ENSG00000101331	CCM2L	333.088	-3.25238	2.84e-11	1.52e-09
ENSG00000115183	TANC1	292.507	-3.26403	3.58e-28	5.13e-26
ENSG00000123700	KCNJ2	337.241	-3.26808	1.83e-35	3.42e-33
ENSG00000138670	RASGEF1B	199.176	-3.29043	1.65e-16	1.35e-14
ENSG00000166592	RRAD	42.6618	-3.29575	4.59e-08	1.82e-06
ENSG00000079308	TNS1	6550.34	-3.30077	1.69e-72	8.25e-70
ENSG00000137809	ITGA11	151.728	-3.3217	6.07e-12	3.47e-10
ENSG00000211695	TRGV9	38.5314	-3.35456	2.08e-06	6.63e-05
ENSG00000153157	SYCP2L	281.67	-3.40914	4.31e-06	0.000128774
ENSG00000120693	SMAD9	33.1777	-3.41528	0.000303402	0.00679342
ENSG00000265972	TXNIP	41.0333	-3.42062	2.47e-05	0.000658582
ENSG00000157470	FAM81A	72.994	-3.4491	3.14e-05	0.000819666
ENSG00000185567	AHNAK2	86.2919	-3.45491	0.00143883	0.0274136
ENSG00000149926	TLCD3B	346.404	-3.45568	1.49e-20	1.48e-18
ENSG00000171992	SYNPO	226.318	-3.47439	2.6e-10	1.29e-08
ENSG00000204219	TCEA3	16.7682	-3.49584	0.000605407	0.0126838
ENSG00000203811	H3C14	37.524	-3.54733	2.44e-07	8.73e-06
ENSG00000224578	HNRNPA1P48	182.415	-3.56838	2.61e-07	9.3e-06
ENSG00000117318	ID3	4683.07	-3.64335	6.73e-112	6.99e-109
ENSG00000138172	CALHM2	482.973	-3.66225	7.07e-08	2.73e-06
ENSG00000130635	COL5A1	16306.4	-3.76174	0	0
ENSG00000113504	SLC12A7	6631.14	-3.77377	1.5e-09	6.81e-08
ENSG00000115457	IGFBP2	7481.32	-3.78468	5.04e-14	3.5e-12
ENSG00000170345	FOS	1754.49	-3.79426	5.67e-52	1.65e-49
ENSG00000111674	ENO2	3010.89	-3.80549	2.5e-114	2.77e-111
ENSG00000180537	RNF182	247.403	-3.80835	4.14e-09	1.8e-07
ENSG00000164591	MYOZ3	140.072	-3.9369	3.29e-05	0.000853533
ENSG00000143603	KCNN3	188.444	-4.02722	1.15e-23	1.31e-21
ENSG00000110400	NECTIN1	160.365	-4.04353	0.000626163	0.0130528
ENSG00000011028	MRC2	2865.61	-4.04595	2.71e-81	1.56e-78
ENSG00000184144	CNTN2	195.726	-4.07165	9.18e-40	1.86e-37
ENSG00000128045	RASL11B	9.76333	-4.26235	0.00066358	0.0137637
ENSG00000139354	GAS2L3	385.797	-4.26552	1.85e-11	1.01e-09
ENSG00000178732	GP5	24.7505	-4.28501	1.97e-07	7.17e-06
ENSG00000167371	PRRT2	743.724	-4.32256	0.00214177	0.0390168
ENSG00000240505	TNFRSF13B	17.282	-4.33798	9.05e-05	0.00219772
ENSG00000275342	PRAG1	39.772	-4.37826	7.41e-09	3.15e-07
ENSG00000278705	H4C2	13.5311	-4.3853	0.000373076	0.0082424
ENSG00000188816	HMX2	1131.45	-4.51796	0.0008319	0.0168141
ENSG00000182575	NXPH3	24.1259	-4.78576	5.37e-06	0.000159233
ENSG00000172061	LRRC15	61.3169	-4.78803	1.68e-17	1.43e-15
ENSG00000054793	ATP9A	290.171	-4.79776	9.42e-31	1.57e-28
ENSG00000099866	MADCAM1	115.447	-4.80372	4.07e-18	3.58e-16
ENSG00000205129	C4orf47	45.2305	-4.81224	0.000538313	0.0114221
ENSG00000114268	PFKFB4	2485.52	-4.82378	5e-212	1.66e-208
ENSG00000105650	PDE4C	568.164	-4.87831	3.3e-43	7.51e-41
ENSG00000189184	PCDH18	643.201	-4.94396	4.17e-06	0.000125182
ENSG00000149596	JPH2	642.677	-5.10674	6.94e-13	4.4e-11
ENSG00000188042	ARL4C	63.8177	-5.37564	0.00229169	0.0414751
ENSG00000126500		53.8498	-5.44169	0.00221266	0.0401762
ENSG00000273802	H2BC8	22.8707	-5.44769	1.76e-06	5.62e-05
ENSG00000061455	PRDM6	20.0801	-5.54054	0.000854213	0.0172441
ENSG00000169418	NPR1	568.197	-5.58044	0.00122901	0.0237152
ENSG00000037280	FLT4	588.785	-5.97142	2.23e-67	9.48e-65
ENSG00000184270	H2AC21	5.7834	-6.13518	0.00273864	0.0488718
ENSG00000232810	TNF	947.316	-6.18936	5.05e-07	1.74e-05
ENSG00000163947	ARHGEF3	42.3996	-6.27725	0.000469766	0.0100836
ENSG00000241697	TMEFF1	280.644	-6.3432	8.52e-12	4.8e-10
ENSG00000196866	H2AC7	6.52295	-6.501	0.00189022	0.0349711
ENSG00000107249	GLIS3	26.4412	-6.54801	0.00025619	0.00580675
ENSG00000204463	BAG6	1792.79	-6.77896	1.91e-11	1.04e-09
ENSG00000105675	ATP4A	14.2667	-7.1499	6.94e-05	0.0017374
ENSG00000277224	H2BC7	8.40427	-7.41554	8.43e-05	0.00206553
ENSG00000146373	RNF217	153.351	-7.43457	2.49e-05	0.000661546
ENSG00000113555	PCDH12	54.6812	-7.5848	8.58e-06	0.000245808
ENSG00000134256	CD101	15.5849	-7.92112	3.26e-05	0.000848733
ENSG00000173641	HSPB7	18.3031	-9.58371	1.51e-05	0.000416489
ENSG00000235655	H3P6	57.5871	-21.7823	0.000477929	0.0102192
