# Supplementary material for: Dasatinib overcomes glucocorticoid resistance in B-cell acute lymphoblastic leukemia
Source: Nat Commun. 2023 May 22;14:2935. doi: 10.1038/s41467-023-38456-y (PMC10203345; doi:10.1038/s41467-023-38456-y)
Supplement: Supplementary file 6 — Source Data [file 41467_2023_38456_MOESM6_ESM.xlsx]

## Sheet: Figure 1
Figure 1 B. Canonical pathways from IPA anlaysis
	Pre-Pro-B			Pro-B			Pre-B
	HBM1	HBM2	HBM3	HBM1	HBM2	HBM3	HBM1	HBM2	HBM3
BCR Signaling	-0.495998	-0.696669	-0.873095	0.0460445	-0.283321	0.355169	1.35617	0.972345	1.29976
PI3K/AKT Signaling	-1.2475	-0.861177	-1.32797	-0.0264004	-0.341188	0.579069	1.14159	1.12029	0.963275
CD40 Signaling	-1.12097	-1.0598	-0.841236	-0.179048	-0.646694	0.298197	1.08802	1.51362	0.947909
GCR Signaling	-0.607728	-0.670853	-1.21706	-0.014133	-1.19384	0.299839	1.59259	0.966723	0.844464
PTEN Signaling	-0.60389	-0.763844	-1.7293	-0.387426	-0.337477	0.755116	1.24291	1.00948	0.814428
B Cell Development	-0.667358	-0.700534	-0.740296	-0.363001	-0.878429	-0.493143	1.67369	1.41285	0.756221
IL-7 Signaling	-0.214523	-0.538794	-0.910373	-0.742511	-1.23214	0.0855227	1.78954	0.905028	0.858247
JAK/STAT Signaling	-0.37254	-0.508332	-0.798538	-0.476847	-1.59276	0.230835	1.26909	1.06213	1.18696
Figure 1 C. Upstream regulators from IPA analysis
	Pre-Pro-B			Pro-B			Pre-B
	HBM1	HBM2	HBM3	HBM1	HBM2	HBM3	HBM1	HBM2	HBM3
BCR complex	-0.641395	-0.816817	-0.812942	-0.868276	-0.318002	-0.420391	1.09536	1.67224	1.11023
CD40 LG	-0.378282	-0.839642	-0.81795	-0.912303	-0.751095	-0.181152	1.17845	1.43623	1.26574
FLT3	-1.08315	-0.746011	-0.881806	-0.717565	0.113072	-0.392862	1.44638	1.41422	0.847723
IRF4	-0.99864	-0.990752	-0.659308	-0.73268	-0.168902	-0.249787	1.33435	0.969876	1.49585
LCK	-0.245608	-0.697202	-0.665849	-0.678945	-0.830932	-0.709461	1.79861	0.839659	1.18973
ETV6-RUNX1	-0.413529	-1.10502	-1.04739	-0.302225	-0.879514	0.355274	0.678971	1.79113	0.922306
BAX	-0.62127	-1.09158	-0.683691	-1.02492	1.05555	-0.711208	0.758059	1.26185	1.0572
AKT1	-0.62127	-1.09158	-0.683691	-1.02492	1.05555	-0.711208	0.758059	1.26185	1.0572
CD24	-0.889883	-0.828354	-1.33165	-0.0059832	-0.766797	0.390017	1.32223	0.926159	1.18426
FOXO1	-0.794153	-0.776981	-1.28297	-0.223156	-0.814537	0.426848	1.34458	0.770136	1.35023
NR3C1	-0.340995	-1.26893	-1.4504	0.319336	0.570303	0.438904	0.161016	1.85553	-0.284763
Figure 1 D. Developmental protein expression by CyTOF of healthy BM donors
	Pre-Pro-B			Pro-B			Pre-B
	HBM4	HBM5	HBM6	HBM1	HBM2	HBM3	HBM1	HBM2	HBM3
CD34	0.42	-0.26	-0.28	0.72	1.1	1.11	-1.14	-0.85	-0.83
CD10	-0.52	-0.55	-1.09	1.15	1.15	0.87	-0.63	-0.61	0.22
PU.1	0.17	-0.4	-1.03	0.9	1.14	0.97	-1.07	-0.74	0.06
TdT	0.17	0.29	0.3	0.9	0.82	0.82	-1.07	-1.11	-1.12
CD179b	-0.56	-0.57	-0.66	1.15	1.15	1.15	-0.59	-0.59	-0.49
GCR	-0.3	-0.13	-0.55	1.12	1.06	1.15	-0.81	-0.93	-0.61
CD19	-1.09	-1.1	-1.11	0.21	0.24	0.3	0.88	0.86	0.82
CD20	-0.61	-0.6	-0.77	-0.55	-0.56	-0.36	1.15	1.15	1.13
IgMi	-0.63	-0.61	-0.62	-0.52	-0.54	-0.54	1.15	1.15	1.15
CD45	-0.3	-0.14	-0.31	-0.82	-0.92	-0.8	1.12	1.06	1.12
Figure 1 F. GCR expression in cell cycle phases measured by CyTOF
	G0	G1	S	G2	M
HBM4	0.187658	0.537661	0.818091	0.530702	0.204195
HBM5	0.142773	0.34065	0.425801	0.946359	0
HBM6	0.0936805	0.367213	0.389644	0.235422	0.136329
Figure 1 G. Percentage of cells in each cell cycle phase with vehcile or dexamethasone
	G0			G1			S			G2			M
	HBM4	HBM5	HBM6	HBM4	HBM5	HBM6	HBM4	HBM5	HBM6	HBM4	HBM5	HBM6	HBM4	HBM5	HBM6
vehicle	52.2	72.34	60.58	45.43	26.7	36.81	1.17	0.56	1.59	0.48	0.07	0.47	0.04	0.01	0.03
dex	62.71	82.22	70.39	36.05	16.63	28.24	0.67	0.11	0.51	0.39	0.11	0.29	0.03	0	0.02
Figure 1 H. Percentage of live cells after treatment with vehcile or dexamethasone
	vehicle	dexamethasone
HBM4	61.36	55.66
HBM5	69.61	67.81
HBM6	63.72	59.28

## Sheet: Figure 2
Figure 2 A. Percentage live cells after treatments
		dexamethasone
	replicate3	replicate1	replicate2	replicate3
NALM6	97.28	66.7	69.2	68.1
REH GCR	88.56	46.27	47.1	36.84
REH wt	90.45	98.62	95.92	90.5
Figure 2 B. Percentage of cells in each cell cycle phase upon treatments
			G1			S			G2			M
	replicate2	replicate3	replicate1	replicate2	replicate3	replicate1	replicate2	replicate3	replicate1	replicate2	replicate3	replicate1	replicate2	replicate3
NALM6	1.04254	0.577226	31.6502	37.3005	38.1047	52.71	53.47	56.5	5.02296	4.79434	3.42196	0.172451	0.40271	0.994942
	4.33672	10.0883	45.6674	72.77	73.333	6.94	15.86	12.5	0.213164	5.64163	3.17918	0.016836	0.424384	0.460824
REH GCR	0.633336	2.49274	45.8944	47.2507	50.6626	44.74	46.94	44.71	4.91841	4.21167	1.8006	0.612724	0.43334	0.1814
	6.53035	14.6592	69.6133	77.6508	80.2082	6.14	11.62	4.59	3.69522	2.65753	0.474297	0.305562	0.463032	0.087039
REH wt	0.240408	0.737125	47.6578	44.7068	58.2329	43.05	49.15	36.77	4.70412	4.61675	3.71665	0.657825	0.492412	0.381924
	0.540306	0.864028	44.6857	45.552	58.3101	44.27	48.27	36.58	4.38329	4.76632	3.64344	0.646632	0.39104	0.397392
Figure 2 E. NES score after GSEA analysis using Reactome database
	NES
Glycosphingolipid Metabolism	1.9555
Glycosaminoglycan Metabolism	1.77108
Cell Extracellular Matrix Interactions	1.75601
Regulation of PTEN	1.7109
Aminoacids Regulate MTORC1	1.70164
HSP90 Chaperon Cycle for Steroid Hormone Receptor	1.70102
BCR Downstream events	1.64462
TP53 Regulates Metabolic Genes	1.64197
Fatty Acid Metabolism	1.61339
MTOR Signaling	1.58683
Regulation of RUNX3	1.52686
Cellular Response to Hypoxia	1.4924
PKA Mediated Phosphorylation of CREB	1.48987
MTORC1 Mediated Signaling	1.46611
Regulation of RAS by GAPS	1.43265
Regilation of KIT signaling	-1.33596
Epigenetic Regulation of Gene Expression	-1.34135
Sumoylation of Proteins	-1.34501
CyclinA CDK2 _S-phase entry	-1.35992
Pyruvate Metabolism	-1.37988
Signaling by Nuclear Receptors	-1.38005
Signaling by RHO GTPAses	-1.62971
E2F Regulation of DNA Replication	-1.96723
CyclinA,B1,B2, G2/M Transition	-2.10512
S-phase	-2.28379
G0 and early G1	-2.35989
G2/M Checkpoints	-2.36062
Homology Directed Repair	-2.59195
G1/S Transcription	-2.59306
Cell Cycle Checkpoints	-2.6567

## Sheet: Figure 3
Figure 3A. Histogram overlay (plotting arcsin ratio values used for coloring the histograms)
	pSRC	pSyk	pBLNK	pBTK	pERK	prpS6	pCREB
Vehicle	0	0	0	0	0	0	0
Dex	-0.203	0.142	-0.179	0.297	0.184	1.176	0.371
Figure 3B. Phosphoprotein mean arcsin ratio with vehicle expression upon treatments
	pSRC	pSyk	pBLNK	pBTK	pERK	prpS6	pCREB
Veh	0	0	0	0	0	0	0
Dex	-0.165	-0.38	-0.354	0.188	0.23	0.643	-0.0714
Das	-0.323	-0.277	-0.144	-0.21	-0.387	-0.694	-0.849
Ibrut	-0.0771	-0.0104	-0.0434	-0.152	-0.336	-0.49	-0.428
Tram	-0.0471	-0.0457	-0.0955	-0.133	-0.201	-0.183	-0.00295
Idel	-0.0262	-0.0604	-0.0156	-0.165	-0.331	-0.538	-0.358
Dex+Das	-0.426	-0.6	-0.416	0.214	-0.619	-1.073	-0.832
Dex+Ibrut	-0.276	-0.459	-0.399	0.088	-0.164	0.145	-0.232
Dex+Tram	-0.204	-0.414	-0.371	0.218	0.119	0.556	-0.119
Dex+Idel	-0.23	-0.469	-0.405	0.122	-0.15	0.19	-0.132
Figure 3D. Phosphoprotein mean arcsin ratio with BCR-xL expression upon treatments
REH GCR	pSRC	pSyk	pBLNK	pBTK	pERK	prpS6	pCREB
BCR-xL	0	0	0	0	0	0	0
Dex+BCR-xL	0.407	0.441	0.0583	0.108	-0.869	0.829	-0.528
Das+BCR-xL	-0.0769	-0.134	-0.00935	-0.0403	-0.442	-0.478	-1.144
Dex+Das+BCR-xL	-0.066	0.189	0.00591	0.0386	-0.762	-0.854	-1.083
NALM6	pSRC	pSyk	pBLNK	pBTK	pERK	prpS6	pCREB
BCR-xL	0	0	0	0	0	0	0
Dex+BCR-xL	0.428	0.785	-0.164	0.476	-0.252	-1.14	-0.172
Das+BCR-xL	-1.21	-0.629	-0.558	-0.528	0.129	-1.873	-0.372
Dex+Das+BCR-xL	-1.354	-0.99	-1.417	-0.566	-0.362	-2.553	-0.678
Figure 3E. Heatmaps 36 combinations viability assay
NALM6	vehicle				das 100 nM				das 150 nM				das 200 nM				das 250 nM				das 300 nM
	replicate 1	replicate 2	replicate 3	replicate 4	replicate 1	replicate 2	replicate 3	replicate 4	replicate 1	replicate 2	replicate 3	replicate 4	replicate 1	replicate 2	replicate 3	replicate 4	replicate 1	replicate 2	replicate 3	replicate 4	replicate 1	replicate 2	replicate 3	replicate 4
vehicle	74.0456	84.5311	85.2105	89.9473	74.2177	73.1841	85.1384	81.7813	74.4976	71.4116	76.8649	76.7122	65.3191	65.804	60.6413	68.8896	53.7229	44.2426	50.7792	50.1856	28.0022	26.2662	32.4932	25.8621
dex 7.5nM	70.7084	76.7027	84.82	78.3949	44.0787	48.2286	54.4398	54.3617	39.7905	45.5701	44.2194	43.1337	17.1761	18.5299	33.417	34.7081	12.6225	6.4935	22.5358	20.6705	8.881	8.0855	13.5313	9.7948
dex 15 nM	71.3751	72.0574	73.0112	77.2849	37.3879	28.7443	38.4227	37.9266	27.8457	23.2927	28.3939	29.9551	14.6694	13.8987	19.2584	20.5212	11.4256	6.8644	10.9898	11.4654	15.5827	1.7699	9.3445	8.21
dex 30 nM	55.9393	52.402	56.8074	60.6985	19.9367	20.2239	23.2075	27.1687	18.2356	14.658	18.4019	19.9183	11.1324	6.5864	12.0242	14.0911	6.7322	4.5665	9.1822	7.7496	3.5643	1.8979	5.3571	6.4564
dex 60 nM	38.9654	39.9897	43.695	42.1879	13.1195	12.9046	17.9326	20.2474	9.3659	7.482	15.7534	16.283	4.2254	5.7906	11.447	10.8804	2.4351	1.714	6.5359	6.6751	1.0077	1.1454	5.6188	3.6615
dex 120 nM	25.9099	27.6061	35.8955	32.1877	11.9874	9.9476	16.4454	15.3216	7.0073	6.1312	14.3502	15.0215	4.2042	3.2827		8.4734	1.5084	1.4256	6.4593	4.8329	1.4214	1.0638	3.6697	4.2781
REH GCR	vehicle				das 100 nM				das 150 nM				das 200 nM				das 250 nM				das 300 nM
	replicate 1	replicate 2	replicate 3	replicate 4	replicate 1	replicate 2	replicate 3	replicate 4	replicate 1	replicate 2	replicate 3	replicate 4	replicate 1	replicate 2	replicate 3	replicate 4	replicate 1	replicate 2	replicate 3	replicate 4	replicate 1	replicate 2	replicate 3	replicate 4
vehicle	96.1114	95.7155	96.5449	96.4494	79.6297	77.3879	87.7989	86.414	52.3878	47.8063	62.5321	64.2274	35.1723	34.9531	40.2505	36.0179	22.6674	23.3225	39.1459	26.4575	16.2916	17.5833	22.8172	24.1265
dex 1nM	79.3176	78.8164	79.5257	79.4904	57.3893	58.532	63.9646	66.1193	41.4544	42.7478	50.2711	50.6242	29.1094	29.7198	29.5679	36.0653	19.0458	20.3776	30.3106	25.2162	13.1205	14.315	18.1834	13.9327
dex 2.5 nM	48.7453	49.9746	54.297	53.8688	23.2578	26.64	35.8049	37.3083	20.2681	19.804	28.3492	30.8918	13.4881	14.3531	18.9159	19.6733	8.81	9.0515	13.5388	10.8947	7.8215	6.9868	6.2919	10.2416
dex 5 nM	26.3106	27.2633	27.2308	28.5207	12.9538	10.4881	17.4813	17.0553	8.7503	9.3615	13.1733	15.154	6.2036	6.6575	10.6612	9.6096	4.5795	4.4436	9.9172	6.2765	3.3551	3.9126	6.1278	4.7127
dex 7.5 nM	21.6787	17.4708	22.7073	22.0507	7.9177	6.8533	10.3351	11.3433	5.4401	5.1546	9.8968	8.9603	4.3436	4.3547	6.2365	6.2513	3.2273	2.7499	5.7651	4.591	2.9961	2.5864	4.3891	3.575
dex 15 nM	28.0845	20.9864	24.9318	28.0509	3.4279	4.7024	8.7262	10.8205	3.9725	3.399	5.1427	7.3242	3.6332	2.7062	4.4125	5.6367	2.6316	2.5943	4.0013	3.9022	2.0227	1.5913	2.5201	3.4898
Figure 3G. Drug combinations with high synergy
NALM6	dex				das				dex+das
	replicate 1	replicate 2	replicate 3	replicate 4	replicate 1	replicate 2	replicate 3	replicate 4	replicate 1	replicate 2	replicate 3	replicate 4
vehicle	74.1	84.5	85.2	89.9	74.1	84.5	85.2	89.9	74.1	84.5	85.2	89.9
dose 1	71.4	72.1	73	77.3	65.4	65.8	60.6	68.8	14.7	13.9	19.2	20.5
dose 2	71.4	72.1	73	77.3	53.7	44.2	50.8	50.2	11.4	6.8	10.9	11.5
dose 3	55.9	52.4	56.8	60.7	65.4	65.8	60.6	68.8	11.1	6.6	12.1	14.1
dose 4	55.9	52.4	56.8	60.7	53.7	44.2	50.8	50.2	6.7	4.5	9.2	7.8
REH GCR	dex				das				dex+das
	replicate 1	replicate 2	replicate 3	replicate 4	replicate 1	replicate 2	replicate 3	replicate 4	replicate 1	replicate 2	replicate 3	replicate 4
vehicle	96.1	95.7	96.5	96.4	96.1	95.7	96.5	96.4	96.1	95.7	96.5	96.4
dose 1	79.1	78.8	79.5	79.5	79.6	77.4	87.8	86.4	57.4	58.5	64	66.1
dose 2	48.7	49.9	54.3	53.8	79.6	77.4	87.8	86.4	23.3	26.7	35.8	37.3
dose 3	79.1	78.8	79.5	79.5	52.4	47.8	62.5	64.4	41.5	42.8	50.3	50.6
dose 4	48.7	49.9	54.3	53.8	52.4	47.8	62.5	64.4	20.3	19.8	28.3	30.9

## Sheet: Figure 4
Figure 4 B. Developmental protein expression by CyTOF of 19 BCP-ALL
	CD34																			CD10																			PU.1
Pre-Pro-B	0.618617	1.13272	0.733966	-1.08932	-0.721428	1.05269	1.02819	-0.866287	1.0554	1.15339	0.933926	-1.10386	0.34144	0.552822	0.733322	-0.154798	0.64058	0.7169	1.06172	-0.383584	0.0505055	0.092216	-0.682457	0.539211	0.981928	1.03881	-0.0866955	-1.15413	1.11363	0.102693	0.42841	0.169606	0.487526	0.513708	-0.431501	0.564376	-0.187642	0.270288	0.504435	-0.0209374	0.0545559	-0.940484	0.768035	0.694098	0.975382	0.362508	0.0899175	1.00599	0.442796
Pro-B	0.535076	-0.760556	0.405009	0.876385	1.14152	-0.115403	-0.0589982	1.09432	-0.121981	-0.52912	0.121116	0.258472	-1.126	0.601536	0.405789	1.06837	0.511721	0.425476	-0.924005	1.135	0.97379	0.950698	1.14788	0.614667	-1.01714	-0.0827573	1.04053	0.545723	-0.821153	0.944691	0.714422	0.904351	0.662735	0.638734	1.1433	0.590228	1.08053	0.837074	0.647315	1.0103	0.971605	1.05043	0.362704	0.452119	0.0475398	0.768189	0.952005	-0.993903	0.702155
Pre-B	-1.15369	-0.372162	-1.13897	0.212932	-0.420091	-0.937292	-0.969195	-0.228037	-0.933414	-0.624273	-1.05504	0.845389	0.784562	-1.15436	-1.13911	-0.913575	-1.1523	-1.14238	-0.137714	-0.751419	-1.0243	-1.04291	-0.465425	-1.15388	0.0352147	-0.95605	-0.95383	0.60841	-0.292474	-1.04738	-1.14283	-1.07396	-1.15026	-1.15244	-0.711803	-1.1546	-0.892887	-1.10736	-1.15175	-0.989367	-1.02616	-0.109945	-1.13074	-1.14622	-1.02292	-1.1307	-1.04192	-0.0120852	-1.14495
Figure 4 C. Percentage live cells of primary cells upon treatments
	vehicle	dex	das	dex+das
Pt_04	72.06	53.91	73.69	52.37
Pt_12	84.25	68.36	79.13	56.26
Pt_01	72.58	35.65	73.25	34.55
Pt _03	47.99	35.55	48.32	44.62
Pt_07	81.91	53.54	66.71	45.16
Pt_09	76.46	69.54	77.83	63.55
Pt_08	70.25	60.52	64.55	67.25
Pt_17	87.88	73.05	85.67	73.23
Pt_10	47.48	39	49.53	31.95
Pt_15	56.63	37.99	39.97	41.43
Pt_06 Dx	52.41	37.92	37.31	33.24
Pt_05	79.51	62.33	70.65	66.12
Pt_06 Rx	30.85	29.61	32.91	31.12
Pt_14 Dx	73.26	64.46	42.67	69.18
Pt_16	56.95	34.23	48.27	31.26
Pt_11	38.08	38.63	26.74	31.76
Pt_14 Rx	85.03	85.8	80.46	83.96
Pt_13	77.92	87.44	78.84	87.39
Pt_2	54.57	49.2	45.22	47.25
Figure 4 D. GCR expression in pro-B and pre-B cells in responders vs non-responders
Pro-B			Pre-B
responders	non-responders		responders	non-responders
0.5167	1.14609		0.303327	0.169192
0.838305	1.19919		0.59607	0.224119
1.04259	1.79866		0.851361	0.247466
1.13332	0.928649		1.13332	0.6461
0.903821	1.60636		0.961067	0.590991
0.365788	1.66125		0.137566	0.47225
0.481212	1.07601		0.346995	0.963734
0.68834	0.686735		0.3956	0.3956
1.00181			0.59776
1.15759			0.862869
0.468655			0.247466
Figure 4 E. Developmental classification of 19 BCP-ALL upon dexamethasone treatment
Population	Pt_05	Pt_10	Pt_06 Dx	Pt_06 Rx	Pt_15	Pt_17	Pt_14 Dx	Pt_14 Rx	Pt_11	Pt_12	Pt_3	Pt_4	Pt_13	Pt_2	Pt_09	Pt_01	Pt_07	Pt_08	Pt_16
HSC	0.75417	0.870968	1.4646	1.14186	2.60811	1.81197	0.615385	0.857143	1.3871	1.28728	0.928571	4.85185	0.4375	0.928571	1.2	0.742857	1.07692	0.79558	1.40602
CLP	0.462057	1.19565	0.950071	1.03086	4.24432	1.851	0.772727	0.576923	1.17391	1.04	1.12	5.75	0.740741	0.693548	0.913043	0.671875	1.15	1.30508	1.55319
Pre-Pro-B	0.679664	0.729167	0.219498	0.336802	2.42384	1.4133	0.311321	0.375289	1.55769	0.63489	0.115892	0.738359	1.27326	1.00215	0.42029	0.130769	0.872979	0.22806	0.63438
Pro-BI	0.193293	1.15789	0.0360404	0.290476	0.809524	0.676471	0	0.4	0.619048	0	0	0.241206	0.214286	0.151163	1.125	0.0865385	1.94737	0.0714286	0.120453
Pro-BII	0.498676	0	0.488525	0.308603	0.668964	0.297143	2.27381	1.27464	1.07916	0.481121	0.09849	0.10865	1.35295	0.857949	0.684211	0.0453858	2.74803	0.0417956	0.00814312
Pre-BI	0.135518	0.73913	0.9	0.967002	0.590206	0.857143	0.563386	0.859181	1.63828	0.621972	0.194654	0.430572	0.620114	0.512887	0.17207	0.00780281	0.19398	0.133696	0.0128519
Pre-BII	0.71151	0.778802	3	5.88192	4.83811	1.13702	3.22014	8.45663	1.4982	1.48668	1.66775	3.22321	7.23866	2.63398	0.56032	0.6812	3.98506	1.56003	0.304324
Immature-BI	0.1673	1.10458	1	1	0.363636	2	1.25	6.42857	0.409836	1	1.33333	10	0.857143	2.33333	0.355309	0.486683	12.5833	1.57576	0.262195
Immature-BII	0.895833	0.760456	0.785714	0.714286	0.789474	1.64981	1.30769	1.44444	1.12225	1.75	1.4	8.83333	1.02273	0.73913	0.865854	0.714196	6.875	1.2973	0.813237
Mature-B	0.436271	0.946725	0.923529	1.28571	1.16667	1.75676	0.931772	1.16883	1.29932	0.629921	0.988081	6.23521	1.36391	2.13475	0.94052	0.658377	1.41667	1.80596	0.816121
T cells	0.453218	0.979131	1.03226	1.1746	1.33804	1.41948	0.956008	0.862617	1.324	0.845353	1.0801	0.800314	1.04116	1.10247	0.934132	0.84583	1.09297	1.43162	0.845368
Figure 4 F. Fold change of mean expression of the markers in NR vs R
	GCR	CyclinB	CyclinA	pNFKB	pcABL	pCREB
Pro-BII	1.61248	1.43315	1.33429	1.34661	1.75606	0.992492
Pre-BI	1.55822	1.32724	1.27032	1.27623	1.70735	1.05447
Pre-BII	0.961743	1.53791	1.26669	2.27692	2.47921	0.34494
Figure 4G. Phosphoprotein expression upon treatments
pCREB				prpS6				pSYK				pSRC
vehicle	dex	dex+das		vehicle	dex	dex+das		vehicle	dex	dex+das		vehicle	dex	dex+das
2.65816	3.9967	3.04868		0.208486	0.74821	0.293757		0.0083399	1.26059	0.68191		0.301415	0.190839	0.153398
4.315	3.66011	3.15626		0.632894	0.309056	0.212399		2.07512	1.69801	1.75993		0.212399	0.206529	0.206529																															0.293757	0.212399	0.111171	0.116536	0.0581672
2.30851	2.19625	2.08985		0.155967	0.119118	0.111171		0	0	0		0.358285	0.303327	0.288002													1.26059	1.69801	0	0.0757276	0.450596	0.153991	0.0321944	0	0	0.175104	0	0.479422	0.949001	0	0.149839	1.05507	0.0866914	0.16505	0.68191	1.75993	0	0.0529752	0.065553
2.79125	2.47854	2.26013		0.166825	0.137566	0.116536		0.159325	0.0757276	0.0529752		0.362039	0.343222	0.318583													0.190839	0.206529	0.303327	0.343222	0.935467	0.795428	0.430572	0.350763	0.388178	0.844122	0.606187	0.514939	0.534224	0.262959	0.636205	0.852805	1.14146	1.66929	0.153398	0.206529	0.288002	0.318583	0.1613
2.25184	3.19952	2.63845		0.0531749	0.167022	0.0581672		0.235809	0.450596	0.065553		0.7513	0.935467	0.1613
2.29663	3.02957	2.63274		0.0339935	0.121898	0.0221982		0.0455842	0.153991	0.13816		0.530731	0.795428	0.231915
1.82475	3.78471	3.27328		0.037791	0.343222	0.0769241		0	0.0321944	0		0.621258	0.430572	0.286082
0.716975	0.193981	0.125669		0	0	0		0	0	0		0.556783	0.350763	0.196729
2.4273	0.811837	0.116337		0.0435862	0	0		0.102222	0	0		0.68352	0.388178	0.218263
2.05011	2.85976	2.39165		0.119317	0.194766	0.0980429		0.168206	0.175104	0.212399		0.831	0.844122	0.589295
2.29264	0.247466	0.137962		0.0125797	0	0		0.0950568	0	0		0.901035	0.606187	0.573963
0.245526	3.57649	2.93031		0.0199587	0.170769	0.0679477		0.0417878	0.479422	0.399304		0.257156	0.514939	0.162484
0.378871	4.07443	3.50706		0.043786	0.348879	0.138556		0.1062	0.949001	0.76513		0.326185	0.534224	0.297588
0.649387	0.446968	1.19365		0.0177191	0.0349929	0.00519998		0.0187389	0	0.00282		0.282238	0.262959	0.188679
0.310964	0.864301	0.421415		0.0469827	0.123486	0.0549723		0.0084199	0.149839	0.0529752		0.686735	0.636205	0.570539
1.06373	4.10126	3.38486		0.113158	0.43605	0.164458		0.0201986	1.05507	1.00311		0.64116	0.852805	0.497253
0.448783	3.62025	0.43605		0.018199	0.245526	0		0	0.0866914	0		0.546403	1.14146	0.25522
0.62459	0.528982	0.520216		0.153002	0.127455	0.118125		0.197709	0.16505	0.193981		1.80572	1.66929	2.07512
[truncated: 141 more columns]

## Sheet: Figure 5
Figure 5 A. Percentage of live cells
		vehicle	dex	das	dex+das
Pt_13R	48 h	96.94	95.25	95.93	94.44
	day 6	94.2	81.73	90.39	59.55
Pt_14R	48h	93.21	90.87	86.2	87.36
	day 6	91.99	65.04	79.26	18.67
Figure 5 C. Developmental classification after 2 days of treatment with dex
	Day 2
	Pt_13R	Pt_14R
HSC	0.318841	0.51018
CLP	0.693548	1.30769
Pre-Pro-B	0.188486	0.426014
Pro-BI	0	0.181818
Pro-BII	0.056488	1.50966
Pre-BI	0.064873	0.58353
Pre-BII	1.37921	9.32049
Immature BI	3.49515	7.57895
Immature BII	0.565217	0.75
Mature B	1.83359	1.16667
Figure 5 D. Developmental classification after 6 days of treatment with dex
	Day 6
	Pt_13R	Pt_14R
HSC	0.66167	0.193267
CLP	0.348837	0.461538
Pre-Pro-B	0.050529	0.085278
Pro-BI	0.125	0.2
Pro-BII	0.005698	0.328671
Pre-BI	0.009579	0.035776
Pre-BII	0.278665	0.697068
Immature BI	12.1	4.66667
Immature BII	0.785714	0.083333
Mature B	1.89287	0.671429
Figure 5 F. Developmental classification of blasts cells at diagnosis and Day 8
	Diagnosis									Day 8 (Prednisolone)
HSC	4.10987	4.31358	0.219692	0.074267	2.58398	0.008495	0	0.098328	0.230983	2.60971	2.44866	5.55556	0.128417	0.898693	0	1.37872	0	3.65935
CLP	5.39034	0.375094	0	0.007957	0.645995	0.002832	0	1.08161	0.073389	5.52853	0	0	0.003669	1.55229	0.909091	0.043085	1.5625	0.199601
Pre-Pro B	22.594	4.12603	0.089874	3.3778	23.9018	1.09865	11.3537	0.294985	3.46397	8.53856	0.276461	11.1111	1.33064	2.53268	0.909091	5.04093	1.04167	9.04857
Pro B-I	5.90665	38.147	11.0945	4.43213	6.20155	3.28463	0.873362	0.753851	1.03594	9.66352	0.868878	0	0.589494	0.245098	0	0.129255	0	1.53027
Pro B-II	0	0.637659	0.089874	4.23585	0.452196	0.005663	0	0	0.001545	0.081078	2.80411	0	1.52143	0	0	0	0	0
Pre B-I	0.516316	48.2371	86.3491	86.6413	57.4935	87.4759	24.4541	93.7398	81.9208	6.20756	25.4344	22.2222	92.6766	17.5654	63.6364	73.3735	34.375	33.7991
Pre B-II	4.68814	2.85071	1.86739	0.074267	0.193798	0.226526	1.52838	1.08161	2.32759	42.3482	51.5798	22.2222	0.834098	0.653595	2.72727	1.07712	17.7083	3.12708
Immature B-I	0	0	0.109846	0.041112	0.710594	0.016989	0	0.360538	3.345	0.025337	2.05371	0	1.14474	63.8072	4.54545	1.29255	6.77083	11.6434
Immature B-II	0	0	0.009986	0	0	0	0	0	0	0	0.789889	0	0	0	0	0	0	0
Mature B	0.020653	1.05026	0.159776	0.385921	3.61757	4.55318	4.58515	1.01606	5.02522	0.689166	13.7441	27.7778	0.255611	7.84314	12.7273	5.77337	20.3125	26.3473
Figure 5 G. Marker expression at diagnosis and Day 8 in pre-BII and Immature B-I cells
	Diagnosis									Day 8 (Prednisolone)
CD10	3.28537	2.56307	3.18467	3.01856	2.45219	3.34294	3.81015	2.98061	4.21408	2.1404	1.82588	3.20341	2.14427	1.54071	2.77328	3.50381	1.82653	4.15043
TdT	3.44465	1.67931	2.33344	0.201265	3.35264	0.123077	0.820631	2.56426	3.88891	2.5666	0.143766	1.51104	0.704912	0.86717	0.0200813	0.809892	1.06558	2.09085
CD43	1.83651	1.37778	1.65163	1.21987	2.31674	2.55152	2.83935	3.01319	3.77848	2.31194	0.660897	1.63435	0.853164	1.56831	1.3575	2.72048	2.27798	3.51381
CD45	0.0129125	-0.0729264	-0.0651346	-0.0753159	-0.0428111	0.503088	1.84448	2.69933	3.07534	0.4369	0.0205367	-0.0181629	-0.0561318	-0.0385824	0.315978	2.40547	3.62092	2.86011
CD19	1.95298	0.852341	0.634884	0.0576552	1.34774	1.98759	0.733551	3.86436	3.89864	2.24037	2.85389	2.64845	1.91866	1.35655	2.27051	1.19808	3.88621	3.65775
CD24	3.54589	2.85102	1.30743	3.05545	3.62768	2.66986	3.22458	3.25808	3.4862	4.85506	3.94419	3.53131	3.0004	4.73912	2.7208	3.06686	3.72417	3.66751
prpS6	1.09356	2.02627	0.398591	0.398075	1.30333	0.380087	0.955146	3.28721	2.28121	1.9926	3.81045	1.22357	2.89831	2.2533	1.12011	1.82576	2.98236	3.23748
pERK	0.00886531	0.0490007	0.0172325	0.0306995	0.0570631	0.154403	0.177784	1.55299	0.587214	-0.0002469	0.249864	0.0905351	0.422676	0.03624	0.341755	0.276482	1.76494	0.869523
pCREB	1.66454	1.56659	0.4455	0.574726	1.77737	0.104235	0.658176	2.59311	2.40129	2.58203	1.65178	0.521294	0.545299	2.17047	0.172158	0.83596	2.39021	2.88598

## Sheet: Figure 6
Figure 6 B. BLI measurement over time
	vehicle								dex								das								dex+das
	mice 1	mice 2	mice 3	mice 4	mice 5	mice 6	mice 7	mice 8	mice 1	mice 2	mice 3	mice 4	mice 5	mice 6	mice 7	mice 8	mice 1	mice 2	mice 3	mice 4	mice 5	mice 6	mice 7	mice 8	mice 1	mice 2	mice 3	mice 4	mice 5	mice 6	mice 7	mice 8
Day 4	5170000	3080000	1730000	1670000	2180000	3420000	1480000	2010000	3240000	4780000	1620000	1440000	2350000	1450000	2620000	1420000	3860000	2340000	3040000	1490000	2620000	1400000	2890000	1510000	1980000	1860000	3870000	3100000	1970000	2470000	2360000	1900000
Day 11	165000000	325000000	280000000	329000000	147000000	88800000	531000000	232000000	166000000	73400000	190000000	74300000	73300000	136000000	61900000	204000000	82000000	258000000	dead	109000000	126000000	268000000	179000000	53700000	21100000	17800000	39800000	29700000	17200000	30300000	16800000	dead
Day 14	3100000000	1200000000	2280000000	3830000000	2370000000	4310000000	4690000000	4770000000	920000000	573000000	935000000	359000000	1060000000	477000000	642000000	647000000	2650000000	2550000000	dead	3280000000	3000000000	2250000000	1740000000	2940000000	dead	117000000	dead	143000000	dead	dead	dead	dead
Figure 6 C. BM engraftment assessed by FACS
vehicle	dex	das	dex+das
23.42	16.1	18.2	1.04
35	7.4	20.4	1.3
44.67	15.4	28.4	8.5
21.3	9	40.9	1.53
Figure 6 D. Spleen engraftment assessed by FACS
vehicle	dex	das	dex+das
0.31	0.15	0.06
0.5	0.06	0.14	0.02
0.4	0.03	0.25
0.3	0.11	0.3	0.03
Figure 6 E. Developmental classification of bone marrow cells enfrated in vivo
Populations	vehicle				dex				das				dex+das
HSC	0	0	0	0	0	0	0	0	0	0	0	0	0	0	0.003616
CLP	0	0	0	0	0	0	0	0	0	0	0	0	0	0	0
Pre-Pro-B	0.228627	0.337341	0.310933	0.341417	0.481698	0.364984	0.630615	0.491569	0.271968	0.253974	0.300172	0.302797	0.463567	0.462504	0.650947
Pro-BI	2.332	3.58717	2.46876	2.07446	2.2557	0.536071	1.6995	1.21627	1.23101	1.61288	2.83019	2.85907	0.535999	0.25013	0.188051
Pro-BII	2.63738	3.26876	2.7119	2.48209	4.2695	3.73824	2.38733	2.21025	2.6163	3.25349	3.54534	2.50639	1.55729	1.64236	1.17532
Pre-BI	76.1395	78.8477	82.451	55.6898	56.9783	33.0026	25.4011	17.72	57.8497	63.9751	68.6743	72.9776	21.7659	13.2427	4.5494
Pre-BII	18.4339	13.7453	11.8552	39.2019	35.826	62.1814	69.6915	78.2029	37.8529	30.6958	24.4522	21.1643	75.4817	84.2371	93.1831
Immature-BI	0	0.001113	0	0.001298	0	0	0.002435	0	0	0	0	0.00175	0	0	0
Immature-BII	0.129011	0.102427	0.09702	0.085679	0.093369	0.028514	0.045044	0.036145	0.089066	0.087577	0.098213	0.079637	0.057946	0.037755	0.003616
Mature_B	0.094717	0.1002	0.099358	0.119431	0.095491	0.148275	0.141219	0.122892	0.084294	0.11677	0.09683	0.100641	0.137621	0.127425	0.245913
Figure 6 H. BLI measurements over time
	vehicle										dex							das									dex+das
Day 4	3260000	1640000	2160000	1080000	982000	1650000	601000	1110000	1130000	1940000	2660000	2300000	968000	1520000	885000	1090000	645000	1020000	1610000	2550000	2250000	1080000	914000	613000	1160000	747000	1080000	1650000	710000	467000	936000	1170000
Day 11	235000000	339000000	268000000	193000000	119000000	149000000	33500000	47800000	37200000	316000000	29300000	58500000	11000000	30900000	21200000	40000000	37000000	12400000	98500000	242000000	145000000	40000000	75100000	75100000	64600000	159000000	38400000	25000000	4600000	2010000	4600000	28100000
Day 15	6110000000	1400000000	1840000000	1760000000	1030000000	2920000000	342000000	1550000000	856000000	6110000000	1400000000	1840000000	69300000	1760000000	534000000	147000000	309000000	3030000000	3020000000	3390000000	1360000000	1060000000	1500000000	1230000000	2320000000	908000000	2020000000	393000000	307000000	16900000	229000000	124000000
Day 19	11200000000	11500000000	5190000000	2250000000	7570000000	5730000000	6250000000	2110000000	2160000000	11600000000	2990000000	19400000000	3760000000	6120000000	2630000000	2890000000	4150000000	7340000000	9220000000	21100000000	5240000000	3900000000	4840000000	4940000000	6920000000	3150000000	3800000000	3680000000	1070000000	75100000	274000000	1000000000
Day 25	50600000000	32000000000	24300000000	11700000000	29200000000	59700000000	8870000000	20300000000	12100000000	25400000000	13600000000	11600000000	4130000000	9860000000	9110000000	6090000000	4700000000	14200000000	26100000000	29000000000	13800000000	12300000000	17300000000	13000000000	6320000000	15300000000	13700000000	3000000000	4920000000	2570000000	1510000000	2930000000
Figure 6 J. Survival analysis
Mice ID	Days	vehicle	dex	das	dex+das
155	26	1
157	26	1
162	27	1
165	0	0
169	28	1
173	26	1
175	26	1
181	31	1
196	28	1
200	28	1
159	29		1
164	31		1
168	28		1
174	32		1
176	28		1
180	29		1
182	21		0
190	32		1
191	31		1
193	21		0
160	28			1
161	26			1
167	27			1
177	29			1
184	29			1
186	15			0
187	28			1
192	29			1
199	26			1
202	29			1
158	29				1
163	32				1
166	17				0
170	13				0
178	22				0
183	15				0
189	32				1
194	43				1
195	35				1
197	27				0

## Sheet: Suppl Fig 1
Supplementary Figure 1B
	Pre-Pro-B			Pro-B			Pre-B
	replicate 1	replicate 2	replicate 3	replicate 1	replicate 2	replicate 3	replicate 1	replicate 2	replicate 3
BCR signaling	13.1194	11.066	9.26076	18.6658	15.2956	21.8289	32.0716	28.1441	31.4943
GCR signaling	12.4984	12.3386	10.9565	14.0004	11.0152	14.7949	18.0662	16.4824	16.1731
Supplementary Figure 1C
	Pre-Pro-B			Pro-B			Pre-B
	replicate 1	replicate 2	replicate 3	replicate 1	replicate 2	replicate 3	replicate 1	replicate 2	replicate 3
BCR complex	2.51671	1.91718	1.93043	1.74131	3.62196	3.27203	8.45234	10.4239	8.50316
NR3C1	13.9393	11.2729	10.7515	15.8367	16.5578	16.1803	15.3818	20.2508	14.1009
Supplementary Figure 1D
	Pre-Pro-B	Pro-B	Pre-B
HBM1	12.0212	13.436	13.6953
HBM2	12.1217	13.3083	13.4981
HBM3	12.0698	13.6896	13.3248
Supplementary Figure 1E
	Pre-Pro-B	Pro-B	Pre-B
HBM4	0.424385	0.820288	0.281238
HBM5	0.296087	0.501106	0.158659
HBM6	0.214186	0.549129	0.203106
Supplementary Figure 1F
	G0	G1	S	G2	M
HBM4	0.0959781	0.160002	0.312716	0.176651	0.0536982
HBM5	0.0528638	0.0826881	0.412563	0.702924	0
HBM6	0.0289369	0.100217	0.135101	0.16404	0

## Sheet: Suppl Fig 2
Supplementary Figure 1B. Histogram overlay (plotting arcsin ratio values used for coloring the histograms)
	pSRC	pSyk	pBLNK	pBTK	pERK	prpS6	pCREB
Vehicle	0	0	0	0	0	0	0
Dex	-0.199	0.0262	-0.379	-0.0791	-0.0213	0.144	-0.497
Supplementary Figure 1C. -log adj p-values
Antigen	Comparison	pval	adj_p.value
pSRC	Dex+Das_vs_Dex	0	1e-300
pSRC	Dex+Ibr_vs_Dex	1.34432e-200	3.76411e-199
pSRC	Dex+Idel_vs_Dex	7.99234e-76	2.23786e-74
pSRC	Dex+Tram_vs_Dex	3.23558e-28	9.05962e-27
pSyk	Dex+Das_vs_Dex	0	1e-300
pSyk	Dex+Ibr_vs_Dex	8.17544e-74	2.28912e-72
pSyk	Dex+Idel_vs_Dex	3.8638e-88	1.08186e-86
pSyk	Dex+Tram_vs_Dex	4.50803e-10	1.26225e-08
pBLNK	Dex+Das_vs_Dex	4.25675e-77	1.19189e-75
pBLNK	Dex+Ibr_vs_Dex	2.68263e-54	7.51137e-53
pBLNK	Dex+Idel_vs_Dex	4.24849e-62	1.18958e-60
pBLNK	Dex+Tram_vs_Dex	1.16144e-12	3.25202e-11
pBTK	Dex+Das_vs_Dex	3.83266e-298	1.07315e-296
pBTK	Dex+Ibr_vs_Dex	1.45717e-61	4.08007e-60
pBTK	Dex+Idel_vs_Dex	5.78071e-69	1.6186e-67
pBTK	Dex+Tram_vs_Dex	5.61814e-09	1.57308e-07
pERK	Dex+Das_vs_Dex	0	1e-300
pERK	Dex+Ibr_vs_Dex	5.91404e-167	1.65593e-165
pERK	Dex+Idel_vs_Dex	6.66831e-167	1.86713e-165
pERK	Dex+Tram_vs_Dex	1.51788e-11	4.25006e-10
prpS6	Dex+Das_vs_Dex	0	1e-300
prpS6	Dex+Ibr_vs_Dex	0	1e-300
prpS6	Dex+Idel_vs_Dex	1.77929e-259	4.98201e-258
prpS6	Dex+Tram_vs_Dex	2.90989e-16	8.14771e-15
pCREB	Dex+Das_vs_Dex	0	1e-300
pCREB	Dex+Ibr_vs_Dex	1.70405e-145	4.77135e-144
pCREB	Dex+Idel_vs_Dex	2.36332e-22	6.61729e-21
pCREB	Dex+Tram_vs_Dex	2.01508e-16	5.64223e-15

## Sheet: Suppl Fig 3
Supplementary Figure 3A. GCR expression at patient and population level
Patient ID	Pre-Pro-B	Pro-B	Pre-B
Pt_04	0.305238	0.365788	0.137566
Pt_12*	0.841216	0.468655	0.247466
Pt_01	0.434225	0.481212	0.346995
Pt _03	0.426913	0.5167	0.303327
Pt_07	0.622925	0.686735	0.5167
Pt_09	0	0.68834	0.3956
Pt_08	0.836847	0.838305	0.59607
Pt_17	0.642808	0.903821	0.580793
Pt_10	0.882787	0.928649	0.6461
Pt_15	0.137566	1.00181	0.59776
Pt_06	0.864301	1.04259	0.851361
Pt_05	0.865731	1.07601	0.963734
Pt_06*	0.685128	1.13332	0.961067
Pt_14	1.06003	1.14609	0.169192
Pt_16	1.208	1.15759	0.862869
Pt_11*	0.888427	1.19919	0.224119
Pt_14*	1.48662	1.60636	0.590991
Pt_13*	0.621258	1.66125	0.47225
Pt_2	0.601135	1.79866	0.247466
* relapse samples
Supplementary Figure 3B. Percentage of live cells in responders and non-responders
responders		non-responders
vehicle	dex	vehicle	dex
72.06	53.91	76.46	69.54
84.25	68.36	47.48	39
72.58	35.65	30.85	29.61
47.99	35.55	73.26	64.46
81.91	53.54	38.08	38.63
70.25	60.52	85.03	85.8
87.88	73.05	77.92	87.44
56.63	37.99	54.57	49.2
79.51	62.33
56.95	34.23
52.41	37.92
Supplementary Figure 3C. Killing effect (compared to vehicle) in responders and non responders upon treatments
responders		non-responders
dex	dex+das	dex	dex+das
0.748127	0.726755	0.909495	0.831154
0.811395	0.667774	0.821398	0.672915
0.491182	0.476026	0.959806	1.00875
0.740779	0.929777	0.87988	0.944308
0.653644	0.551337	1.01444	0.834034
0.861495	0.957295	1.00906	0.987416
0.831247	0.833295	1.12218	1.12153
0.670846	0.731591	0.901594	0.86586
0.783927	0.831594
0.601054	0.548903
0.723526	0.63423
Supplementary Figure 3D. Percentage of live cells in each patient upon treatments
Patient ID	vehicle	dex	das	dex+das
Pt_04	72.06	53.91	73.69	52.37
Pt_12*	84.25	68.36	79.13	56.26
Pt_01	72.58	35.65	73.25	34.55
Pt _03	47.99	35.55	48.32	44.62
Pt_07	81.91	53.54	66.71	45.16
Pt_09	76.46	69.54	77.83	63.55
Pt_08	70.25	60.52	64.55	67.25
Pt_17	87.88	73.05	85.67	73.23
Pt_10	47.48	39	49.53	31.95
Pt_15	56.63	37.99	39.97	41.43
Pt_06	52.41	37.92	37.31	33.24
Pt_05	79.51	62.33	70.65	66.12
Pt_06*	30.85	29.61	32.91	31.12
Pt_14	73.26	64.46	42.67	69.18
Pt_16	56.95	34.23	48.27	31.26
Pt_11*	38.08	38.63	26.74	31.76
Pt_14*	85.03	85.8	80.46	83.96
Pt_13*	77.92	87.44	78.84	87.39
Pt_2	54.57	49.2	45.22	47.25
* relapse samples
Supplementary Figure 3E. Percentage of cells in each phase
	G0																			G1																			S
vehicle	42.948	89.9351	23.5961	14.8683	35.8388	21.294	12.8602	64.486	68.3811	55.0851	41.0055	4.21244	15.4821	35.023	56.8388	57.6545	65.5849	22.9971	39.3233	55.062	9.37486	76.1339	84.8517	63.7412	75.146	82.2598	35.014	31.0389	44.7249	57.8745	95.1376	84.3379	59.277	40.5212	41.8355	34.2551	75.7029	54.5397	0.65	0.63	0.07	0.06	0.26	2.6	4	0.38	0.56	0.16	1.05
dex	69.0628	94.5108	34.9081	24.8103	76.3782	37.848	14.2379	62.9648	78.8378	86.9256	58.205	5.54223	28.7708	64.3968	96.2757	73.1565	75.749	41.3896	59.3411	29.2472	4.85919	64.4319	74.9097	23.5018	60.3918	84.0221	36.8052	20.9822	12.9544	41.615	94.3178	70.9892	34.8432	3.56429	25.5835	24.131	58.2004	39.0018	0.02	0.56	0	0	0	0.87	0.54	0.08	0.16	0.02	0.1
das	55.0444	98.0234	59.04	28.7023	46.3665	73.0405	14.1232	79.3903	69.996	59.1526	53.5113	4.8517	28.2604	58.2015	70.5088	67.9368	64.6024	29.7057	51.0642	43.4956	1.7866	40.96	71.0277	53.3035	24.6595	82.8768	20.5597	29.984	40.7674	46.2487	94.5683	70.3796	39.6985	29.4612	31.0532	35.2776	69.7443	47.7665	0.16	0.12	0	0.03	0.03	0	0.19	0	0.01	0.1	0.08
dex+das	77.8452	97.4191	45.5384	23.0622	85.9793	30.2562	18.1363	76.1251	77.8788	77.1173	59.3969	5.12436	34.8481	93.684	95.2347	88.5572	72.5801	53.761	90.5231	19.4248	2.16089	54.1516	76.6878	13.5107	67.5338	80.3237	23.6849	22.0812	22.7627	40.4131	94.7656	64.0118	4.79598	4.66533	10.1028	27.3099	45.539	9.08723	0.06	0.36	0	0	0.04	0.24	0.25	0.1	0.01	0.03	0.06
[truncated: 46 more columns]

## Sheet: Suppl Fig 4
Supplementary Figure 4B. Overall number of gated T-cells upon treatments
vehicle	dexamethasone
15337	6951
11644	11401
1488	1536
63	74
920	1231
267	379
3637	3477
2453	2116
6000	7944
2323	1901
1673	1807
3826	3062
2964	3086
1415	1560
1837	1716
20685	17496
1882	2231
5206	7453
1371	1159
Supplementary Figure 4C. Fold change of events classified in each population in dex treated condition compared to vehicle
Populations	responders											non-responders
HSC	1.4646	0.950071	0.219498	0.0360404	0.488525	0.9	3	1	0.785714	0.923529	1.03226	0.75417	0.870968	0.615385	0.857143	1.3871	0.4375	0.928571	1.07692
CLP	1.14186	1.03086	0.336802	0.290476	0.308603	0.967002	5.88192	1	0.714286	1.28571	1.1746	0.462057	1.19565	0.772727	0.576923	1.17391	0.740741	0.693548	1.15
Pre-Pro-B	2.60811	4.24432	2.42384	0.809524	0.668964	0.590206	4.83811	0.363636	0.789474	1.16667	1.33804	0.679664	0.729167	0.311321	0.375289	1.55769	1.27326	1.00215	0.872979
Pro-BI	1.81197	1.851	1.4133	0.676471	0.297143	0.857143	1.13702	2	1.64981	1.75676	1.41948	0.193293	1.15789	0	0.4	0.619048	0.214286	0.151163	1.94737
Pro-BII	1.28728	1.04	0.63489	0	0.481121	0.621972	1.48668	1	1.75	0.629921	0.845353	0.498676	0	2.27381	1.27464	1.07916	1.35295	0.857949	2.74803
Pre-BI	0.928571	1.12	0.115892	0	0.09849	0.194654	1.66775	1.33333	1.4	0.988081	1.0801	0.135518	0.73913	0.563386	0.859181	1.63828	0.620114	0.512887	0.19398
Pre-BII	4.85185	5.75	0.738359	0.241206	0.10865	0.430572	3.22321	10	8.83333	6.23521	0.800314	0.71151	0.778802	3.22014	8.45663	1.4982	7.23866	2.63398	3.98506
Immature BI	1.2	0.913043	0.42029	1.125	0.684211	0.17207	0.56032	0.355309	0.865854	0.94052	0.934132	0.1673	1.10458	1.25	6.42857	0.409836	0.857143	2.33333	12.5833
Immature BII	0.742857	0.671875	0.130769	0.0865385	0.0453858	0.00780281	0.6812	0.486683	0.714196	0.658377	0.84583	0.895833	0.760456	1.30769	1.44444	1.12225	1.02273	0.73913	6.875
Mature B cells	0.79558	1.30508	0.22806	0.0714286	0.0417956	0.133696	1.56003	1.57576	1.2973	1.80596	1.43162	0.436271	0.946725	0.931772	1.16883	1.29932	1.36391	2.13475	1.41667
T cells	1.40602	1.55319	0.63438	0.120453	0.00814312	0.0128519	0.304324	0.262195	0.813237	0.816121	0.845368	0.453218	0.979131	0.956008	0.862617	1.324	1.04116	1.10247	1.09297

[truncated: 1 more sheets: Suppl Fig 5]
